# Supplementary material for: Accounting for population structure and data quality in demographic inference with linkage disequilibrium methods
Source: Nat Commun. 2025 Jul 1;16:6054. doi: 10.1038/s41467-025-61378-w (PMC12218012; doi:10.1038/s41467-025-61378-w)
Supplement: Supplementary file 4 — Source Data [file 41467_2025_61378_MOESM4_ESM.xlsx]

## Sheet: Figure 1
A)							B)							C)							D)
Ne_nomig	NT	Ne	m	Fst	s		Ne_nomig	NT	Ne	m	Fst	s		Ne_nomig	NT	Ne	m	Fst	s		Ne_nomig	NT	Ne	m	Fst	s
3.2	1446.42	2231.78	0.000159	0.351898	2		32.72	1624.04	1724.25	0.001247	0.058116	2		32.72	1624.04	1724.25	0.001247	0.058116	2		32.72	1624.04	1724.25	0.001247	0.058116	2
3.2	1373.5	2135.08	0.000164	0.356696	2		27.61	2476.09	2644.78	0.000741	0.063784	2		27.61	2476.09	2644.78	0.000741	0.063784	2		27.61	2476.09	2644.78	0.000741	0.063784	2
3.2	449.41	679.07	0.000544	0.338193	2		27.88	2143.75	2288.08	0.000866	0.063081	2		27.88	2143.75	2288.08	0.000866	0.063081	2		27.88	2143.75	2288.08	0.000866	0.063081	2
3.2	1332.83	2072.29	0.000169	0.356833	2		31.67	1826.71	1941.56	0.001088	0.059152	2		31.67	1826.71	1941.56	0.001088	0.059152	2		31.67	1826.71	1941.56	0.001088	0.059152	2
3.2	2621.4	3981.44	9.2e-05	0.341594	2		30.86	2080.26	2212.83	0.000943	0.059908	2		30.86	2080.26	2212.83	0.000943	0.059908	2		30.86	2080.26	2212.83	0.000943	0.059908	2
3.2	2051.04	3169.93	0.000112	0.352969	2		34.57	2166.62	2296.53	0.000962	0.056569	2		34.57	2166.62	2296.53	0.000962	0.056569	2		34.57	2166.62	2296.53	0.000962	0.056569	2
3.2	8347.84	12667.2	2.9e-05	0.340991	2		30.45	2209.17	2351.37	0.000879	0.060473	2		30.45	2209.17	2351.37	0.000879	0.060473	2		30.45	2209.17	2351.37	0.000879	0.060473	2
3.2	571.6	895.02	0.000386	0.361356	2		29.64	2764.23	2944.73	0.000693	0.061296	2		29.64	2764.23	2944.73	0.000693	0.061296	2		29.64	2764.23	2944.73	0.000693	0.061296	2
3.2	523.69	793.83	0.000463	0.340297	2		34.34	2510.26	2660.91	0.00083	0.056617	2		34.34	2510.26	2660.91	0.00083	0.056617	2		34.34	2510.26	2660.91	0.00083	0.056617	2
3.2	2621.4	3981.43	9.2e-05	0.341594	2		34.57	2326.45	2466.24	0.000894	0.056681	2		34.57	2326.45	2466.24	0.000894	0.056681	2		34.57	2326.45	2466.24	0.000894	0.056681	2
#	#	#	#	#	#		#	#	#	#	#	#		#	#	#	#	#	#		#	#	#	#	#	#
32.72	1624.04	1724.25	0.001247	0.058116	2		13.2	1892.59	2191.47	0.001115	0.136382	3		30.3	1669.91	1776.96	0.001168	0.060242	2		30.3	2451.04	2609	0.000791	0.060546	2
27.61	2476.09	2644.78	0.000741	0.063784	2		13.12	2319.41	2688.27	0.000904	0.137213	3		31.36	2266.55	2409.79	0.000873	0.059438	2		30.95	1810.63	1925.57	0.001088	0.005969	2
27.88	2143.75	2288.08	0.000866	0.063081	2		10.8	2721.96	3212.4	6.8e-05	0.152672	3		29.09	2334.69	2488.35	0.000813	0.061751	2		35.96	1823.48	1930.47	0.001168	0.055419	2
31.67	1826.71	1941.56	0.001088	0.059152	2		13.2	2501.55	2897.28	0.000842	0.136587	3		34.74	1908.44	2022.9	0.001092	0.056582	2		30.04	1638.47	1744.42	0.00118	0.060736	2
30.86	2080.26	2212.83	0.000943	0.059908	2		12.71	1558.72	1812.96	0.001311	0.14023	3		34.17	2222.89	2357.07	0.000932	0.056928	2		32.07	1991.18	2115.66	0.001004	0.058837	2
34.57	2166.62	2296.53	0.000962	0.056569	2		13.2	2125.01	2462.39	0.000988	0.137012	3		40.2	2454.29	2590.29	0.000919	0.052503	2		33.53	1928.79	2046.33	0.001063	0.057438	2
30.45	2209.17	2351.37	0.000879	0.060473	2		12.71	2524.88	2934.4	0.000814	0.139558	3		38.59	1398.01	1476.61	0.00159	0.05323	2		34.57	1957.14	2074.65	0.001064	0.056639	2
29.64	2764.23	2944.73	0.000693	0.061296	2		13.2	2493.82	2887.73	0.000846	0.136407	3		33.94	1833.18	1944.21	0.001126	0.057108	2		37.39	2115.5	2236.8	0.001031	0.054228	2
34.34	2510.26	2660.91	8.3e-05	0.056617	2		11.2	2287.84	2691.18	0.000826	0.149875	3		37.39	2053.76	2171.95	0.001058	0.054416	2		30.95	2181.03	2319.91	0.0009	0.059864	2
34.57	2326.45	2466.24	0.000894	0.056681	2		12.4	2361.83	2750.49	0.000858	0.141304	3		36.18	1736.16	1837.38	0.001235	0.055086	2		38.38	1949.37	2059.81	0.001132	0.053618	2
#	#	#	#	#	#		#	#	#	#	#	#		#	#	#	#	#	#		#	#	#	#	#	#
1082.4	2181.03	2199.25	0.006862	0.008283	2		8.97	2155.02	2745.38	0.000953	0.215038	4		46.06	1884.96	1981.86	0.00129	0.048893	2		30.55	1720.88	1831.15	0.001134	0.060219	2
1192.8	2223.74	2253.41	0.018959	0.013167	4		8.74	2032.86	2604.2	0.000985	0.219391	4		42.82	1861.77	1961.31	0.001256	0.050752	2		32.07	1641.37	1743.91	0.001219	0.058801	2
1057.79	2312.1	2332	0.006281	0.008534	2		8.36	2460.66	3174.37	0.000788	0.224834	4		54	1983.27	2076.83	0.001336	0.04505	2		38.59	1432.42	1513.52	0.001541	0.053584	2
1191.2	2282.64	2300.45	0.007019	0.007742	2		8.36	2616.62	3369.81	0.000747	0.223512	4		46.63	1650.83	1734.77	0.001489	0.04839	2		35.78	2312.1	2448.66	0.000915	0.055772	2
1390	2428.39	2445.25	0.007413	0.006895	2		8.74	2546.99	3256.09	0.000793	0.217776	4		43.82	2211.13	2327.77	0.001072	0.050108	2		35.78	2273.58	2408.08	0.000929	0.055855	2
1259.6	2191.8	2214.55	0.014655	0.010271	3		8.58	2435.77	3134.2	0.000805	0.222841	4		35.78	1912.66	2025.01	0.001113	0.055482	2		34.74	1582.93	1677.51	0.001322	0.056382	2
1042.99	2211.13	2230.15	0.006573	0.008528	2		8.97	3362.05	4283.11	0.000611	0.215046	4		44.04	2199.43	2315.07	0.001081	0.04995	2		40.6	2133.35	2250.96	0.001063	0.052249	2
1174.4	2426.24	2445.61	0.006453	0.007921	2		8.58	3912.55	5015.91	5.1e-05	0.219972	4		47.03	1668.44	1753.45	0.00147	0.048483	2		34.97	2421.95	2566.43	0.000865	0.056295	2
1214.16	2240.65	2257.75	0.007311	0.007573	2		8.58	2376.21	3052.63	0.000832	0.221587	4		45.65	1630.52	1714.54	0.001488	0.049003	2		36.54	2110.83	2233.8	0.001017	0.055047	2
1254.8	2256.56	2273.3	0.007464	0.007367	2		8.97	2133.22	2724.75	0.000951	0.217096	4		39.4	1964.07	2074.14	0.001136	0.053068	2		39.59	1652.29	1744.03	0.001362	0.052605	2
#	#	#	#	#	#		#	#	#	#	#	#		#	#	#	#	#	#		#	#	#	#	#	#
2034	2402.76	2413.51	0.011628	0.004454	2		7.41	3719.82	5270.7	0.000516	0.294246	5		66.4	1857.66	1935.96	0.001596	0.040446	2		43.63	2207.22	2323.89	0.001071	0.050202	2
2041.2	2356.47	2366.78	0.012129	0.004354	2		7.22	2616.31	3721.86	0.000724	0.297041	5		74.4	1538.09	1599.04	0.002051	0.038113	2		44.62	1604.77	1688.7	0.001489	0.0497	2
2205.2	2320.29	2329.1	0.014194	0.003781	2		7.6	2520.94	3523.34	0.000798	0.284504	5		68	1936.48	2017.04	0.001552	0.039936	2		36.58	1709.5	1809.51	0.00125	0.055265	2
2352.8	2171.41	2178	0.018972	0.003025	2		7.8	1736.62	2415.37	0.001179	0.281012	5		82.4	1625.48	1686.44	0.002051	0.036145	2		48.08	1825.9	1917.84	0.00136	0.047938	2
1725.65	2271.57	2283.74	0.010274	0.005327	2		7.98	1788.83	2483.66	0.001151	0.279759	5		67.6	1637.02	1705.27	0.001832	0.040021	2		41	1944.2	2050.87	0.001172	0.052007	2
2237.6	2087.63	2094.47	0.018291	0.003263	2		7.6	1912.33	2676.48	0.001047	0.285508	5		62.8	1763.23	1839.72	0.001634	0.041574	2		46.63	1854.38	1948.95	0.001322	0.048527	2
1659.67	2085.79	2097.04	0.011108	0.005366	2		8.19	2709.31	3722.89	0.000789	0.272257	5		68.4	1695.95	1766.41	0.001774	0.039888	2		42.21	1791.52	1887.99	0.001296	0.051098	2
1861.6	2219.94	2230.76	0.011558	0.004848	2		8.36	1593.89	2177.42	0.001371	0.267992	5		78	1647.91	1711.77	0.001958	0.037304	2		44.04	1903.38	2003.34	0.001251	0.049896	2
1926	2294.78	2305.58	0.011585	0.000468	2		7.41	2953.23	4182.44	0.000651	0.293896	5		84	1928.79	2000.69	0.001739	0.035934	2		40	1842.12	1944.04	0.001226	0.052425	2
1824.8	2433.76	2446.49	0.000982	0.005203	2		7.6	3496.57	4902.14	0.000569	0.286726	5		66.4	1727.74	1800.54	0.001717	0.040433	2		49.04	1990.3	2089.31	0.001263	0.047388	2
#	#	#	#	#	#		#	#	#	#	#	#		#	#	#	#	#	#		#	#	#	#	#	#
2699.38	2634.18	2641.55	0.016972	0.002788	2		7.41	3284.39	4950.42	0.000625	0.336543	6		192.02	1609.75	1647.91	0.003275	0.023161	2		52.8	1947.65	2040.71	0.001343	0.045605	2
1523.7	2173.33	2186.53	0.009469	0.006037	2		7.6	1828.33	2740.45	0.001142	0.332836	6		260.14	1431.15	1459.64	0.004388	0.019517	2		91.2	2003.54	2075.05	0.001748	0.034463	2
1410.8	1884.96	1896.66	0.010682	0.000617	2		7.22	2029.4	3088.75	0.000983	0.342971	6		175.25	1566.92	1605.92	0.003205	0.024286	2		88.4	1669.18	1729.68	0.002066	0.003498	2
1816	2301.9	2313.65	0.010637	0.005079	2		7.22	1747.72	2655.33	0.001148	0.341808	6		173.25	1307.15	1339.79	0.003829	0.024363	2		108.98	1982.39	2046.65	0.001945	0.031398	2
2387.2	2213.08	2219.68	0.018961	0.000297	2		7.98	2987.91	4406.1	0.000735	0.32187	6		184.83	1535.37	1572.48	0.003368	0.0236	2		79.2	1850.28	1921.46	0.001756	0.037045	2
2095.6	2327.48	2337.2	0.012856	0.000416	2		7.22	3075.02	4673.13	0.000652	0.34198	6		192.41	1368.05	1400.19	0.003889	0.022954	2		80	1868.37	1939.78	0.00175	0.036814	2
2182.4	2299.86	2308.67	0.014191	0.003815	2		7.98	1801.06	2649.01	0.001228	0.320102	6		155.44	1580.83	1622.96	0.002967	0.025956	2		117.76	1664.75	1716.44	0.002418	0.030115	2
1758.8	2250.58	2262.43	0.001055	0.005237	2		7.6	1398.01	2096.04	0.001492	0.333023	6		186.03	1449.62	1484.55	0.003579	0.023528	2		90	1871.67	1939.15	0.001852	0.034797	2
2241.6	2137.13	2144.24	0.017575	0.003317	2		7.02	1994.71	3061.96	0.000976	0.348553	6		188.02	1386.32	1419.31	0.003788	0.023248	2		78.4	1921.99	1996.56	0.001676	0.037352	2
1777.6	2269.56	2281.35	0.010601	0.005168	2		7.98	2377.41	3510.11	0.00092	0.322698	6		207.39	1527.25	1561.85	0.003612	0.022156	2		80.8	2064.69	2143.46	0.001587	0.036751	2
#	#	#	#	#	#		#	#	#	#	#	#		#	#	#	#	#	#		#	#	#	#	#	#
							7.02	2729.9	4835.07	0.000727	0.435396	8		1008.6	1178.69	1186.44	0.016124	0.006534	2		2105.6	2369.01	2378.96	0.012555	0.004185	2
							8.19	2297.51	3584.2	0.000999	0.358988	7		921.2	1147.83	1155.93	0.015433	0.007007	2		2708.98	2513.59	2520.52	0.01803	0.002751	2
							7.6	1810.38	2904.57	0.001175	0.376713	7		1037.39	1189.15	1196.63	0.016717	0.006249	2		2058.4	2276.6	2286.17	0.01306	0.004186	2
							7.98	1925.12	3037.99	0.001155	0.366317	7		1068.4	1179.73	1186.99	0.017216	0.006117	2		2448.8	2372.15	2379.88	0.016176	0.003247	2
							7.6	2197.18	3549.13	0.000951	0.380924	7		1029.6	1256.16	1264.33	0.015313	0.006456	2		2185.6	2407.01	2416.68	0.012924	0.004002	2
							7.41	1320.33	2149.4	0.001551	0.385723	7		998.8	1149.86	1157.24	0.01695	0.006373	2		2611.98	2402.76	2409.67	0.018084	0.002868	2
							7.8	2086.42	3322.68	0.00104	0.372067	7		896	1151.9	1160.34	0.014801	0.007278	2		2261.2	2315.17	2323.65	0.014739	0.00365	2
							7.22	1908.17	3148.54	0.001037	0.393949	7		961.01	1138.73	1146.43	0.016231	0.006718	2		2779.16	2465.17	2471.26	0.020523	0.002465	2
							7.22	2470.28	4053.62	0.000812	0.390599	7		1069.6	1209.3	1216.69	0.016906	0.006077	2		1953.2	2104.31	2113.32	0.013872	0.004264	2
							7.8	2731.1	4566.34	0.000834	0.401905	8		1012.2	1119.27	1126.17	0.018122	0.006125	2		1655.67	2329.54	2342.49	0.009653	0.005528	2
							#	#	#	#	#	#		#	#	#	#	#	#		#	#	#	#	#	#

## Sheet: Figure 2 - ROW 1
[DEFAULT OPTION]																				[-x OPTION]
FIX					DROP					BOT					EXP					FIX					DROP					BOT					EXP
Generation	Mean	CI			Generation	Mean	CI			Generation	Mean	CI			Generation	Mean	CI			Generation	Mean	CI			Generation	Mean	CI			Generation	Mean	CI			Generation	Mean	CI
1	1005.02	957.04	1055.41		1	95.7006	92.5573	98.9507		1	1099.27	1023.28	1180.91		1	8814.7	8133.42	9553.04		1	1068.24	1052.03	1084.69		1	118.042	115.261	120.89		1	1068.77	1039.69	1098.67		1	11565.8	9641.5	13874.2
2	1005.02	957.04	1055.41		2	95.7006	92.5573	98.9507		2	1099.27	1023.28	1180.91		2	8814.7	8133.42	9553.04		5	1085.06	1065.24	1105.25		5	112.691	110.257	115.179		5	1028.46	1006.13	1051.3		5	9468.24	8886.76	10087.8
3	1005.02	957.04	1055.41		3	95.7006	92.5573	98.9507		3	1099.27	1023.28	1180.91		3	8814.7	8133.42	9553.04		10	1050.89	1036.66	1065.31		10	105.981	103.929	108.074		10	716.824	703.473	730.429		10	7387.57	7119.53	7665.7
4	1005.02	957.04	1055.41		4	95.7006	92.5573	98.9507		4	1099.27	1023.28	1180.91		4	8814.7	8133.42	9553.04		16	1048.56	1036.66	1060.61		16	104.405	102.208	106.649		16	529.159	519.478	539.022		16	5368.28	5240.32	5499.36
5	999.457	967.577	1032.39		5	108.847	102.548	115.533		5	1146.23	1064.33	1234.43		5	8717.38	8032.95	9460.12		21	1046.91	1037.52	1056.39		21	105.376	103.095	107.708		21	447.022	438.789	455.408		21	4073.83	4018.73	4129.68
6	997.629	968.748	1027.37		6	110.869	104.087	118.092		6	1170.14	1083.77	1263.38		6	8622.39	7935.28	9369		26	1044.41	1034.87	1054.04		26	107.72	105.51	109.976		26	408.179	401.604	414.861		26	3351.87	3307.64	3396.68
7	998.444	969.917	1027.81		7	111.923	104.825	119.503		7	1182.14	1093.14	1278.38		7	8577.92	7881.73	9335.61		31	1039.5	1027.19	1051.96		31	111.077	108.3	113.925		31	387.405	380.455	394.482		31	2887.01	2852.76	2921.68
8	997.395	968.782	1026.85		8	112.313	105.181	119.928		8	1188.75	1099.86	1284.82		8	8536.82	7842.47	9292.64		36	1041.02	1031.79	1050.34		36	114.976	112.228	117.79		36	375.981	369.479	382.596		36	2596.75	2566.47	2627.39
9	998.304	969.471	1027.99		9	111.758	104.784	119.197		9	1205.87	1114.7	1304.5		9	8496.69	7793.78	9263		41	1041.31	1032.95	1049.74		41	118.506	115.435	121.659		41	373.997	367.79	380.308		41	2369.57	2336.27	2403.35
10	1001.12	970.503	1032.7		10	111.386	104.112	119.167		10	1217.43	1120.79	1322.4		10	8441.62	7727.25	9222.02		46	1039.92	1029.02	1050.93		46	122.732	119.521	126.029		46	371.928	365.914	378.041		46	2212.16	2183.19	2241.52
11	1002.73	971.271	1035.21		11	110.982	103.426	119.089		11	1217.84	1120.01	1324.21		11	8392.7	7659.91	9195.6		51	1042.38	1032.4	1052.46		51	126.9	123.491	130.403		51	374.507	368.292	380.827		51	2076.1	2053.06	2099.41
12	1004.64	971.658	1038.75		12	110.445	102.646	118.836		12	1210.88	1115.68	1314.21		12	8357.74	7610.95	9177.81		56	1045.88	1033.75	1058.16		56	129.592	126.332	132.937		56	379.668	372.529	386.943		56	1975.03	1943.92	2006.64
13	1006.56	974.478	1039.69		13	107.905	100.603	115.738		13	1183.17	1104.17	1267.81		13	8306.55	7546.97	9142.58		61	1041.53	1027.37	1055.88		61	132.405	128.586	136.337		61	380.372	373.309	387.568		61	1887.3	1862.3	1912.63
14	1011.6	980.737	1043.42		14	106.069	98.809	113.863		14	1149.66	1077.42	1226.75		14	8263.45	7490.85	9115.74		66	1044.59	1034.14	1055.15		66	138.134	134.153	142.234		66	383.323	375.564	391.242		66	1829.6	1805.58	1853.94
15	1016.01	985.874	1047.07		15	104.697	97.526	112.395		15	1071.43	986.22	1163.99		15	8238.5	7446.24	9115.06		71	1045.15	1029.84	1060.68		71	143.222	139.632	146.905		71	392.534	384.314	400.93		71	1775.05	1751.62	1798.79
16	1018.94	989.399	1049.36		16	103.852	96.8314	111.382		16	980.451	861.02	1116.45		16	8185.5	7371.49	9089.4		76	1047.47	1034.61	1060.49		76	145.805	141.187	150.575		76	394.896	388.556	401.338		76	1747.55	1722.65	1772.81
17	1022.92	993.607	1053.09		17	101.896	94.7748	109.551		17	893.946	752.136	1062.49		17	8118.15	7282.31	9049.92		83	1045.06	1035.32	1054.9		83	150.08	145.561	154.739		81	403.049	395.591	410.648		81	1677.95	1656.23	1699.96
18	1029.41	1000.07	1059.6		18	100.5	93.0648	108.529		18	812.4	653.849	1009.4		18	8026.1	7160.48	8996.36		93	1048.47	1035.07	1062.05		93	155.578	150.835	160.471		86	407.493	400.477	414.632		86	1669.7	1644.39	1695.4
19	1032.7	1000.68	1065.75		19	99.4704	92.0422	107.498		19	744.244	587.593	942.659		19	7969.49	7076.29	8975.43		103	1044.08	1029.97	1058.38		103	163.916	158.234	169.801		91	412.165	402.549	422.012		91	1630.2	1612.25	1648.34
20	1034.17	999.173	1070.39		20	98.4118	90.9831	106.447		20	660.834	509.126	857.748		20	7913.75	6977.93	8975.08		118	1043.48	1027.07	1060.15		118	171.667	167.121	176.336		96	412.552	406.95	418.23		96	1592.79	1564.64	1621.46
21	1041.08	1002.23	1081.44		21	96.9602	90.1965	104.231		21	582.899	441.024	770.414		21	7904.41	6926.39	9020.54		138	1047.41	1031.04	1064.03		138	179.591	173.594	185.796		101	418.637	410.738	426.688		101	1560.19	1534.73	1586.07
22	1046.24	1005.03	1089.14		22	95.9303	89.5235	102.796		22	511.503	381.239	686.277		22	7911.79	6918.47	9047.71		167	1045.15	1034.72	1055.69		167	190.446	184.285	196.813		108	430.819	419.556	442.385		108	1541.89	1519.04	1565.08
23	1053.04	1007.9	1100.21		23	95.0062	88.417	102.087		23	445.748	328.126	605.534		23	7890.06	6873.86	9056.48		207	1058.61	1046.88	1070.48		207	208.416	202.505	214.499		118	437.556	428.54	446.761		118	1524.88	1498.68	1551.54
24	1057.22	1008.7	1108.07		24	93.1611	85.4236	101.599		24	396.339	296.197	530.339		24	7835.37	6806.34	9019.98		278	1048.3	1032.54	1064.29		278	227.137	219.158	235.405		128	446.653	440.092	453.312		128	1494.02	1471.9	1516.48
25	1061.96	1009.98	1116.62		25	92.3031	83.2758	102.309		25	345.195	263.827	451.66		25	7802.63	6758.75	9007.73		412	1050.68	1036.54	1065.01		412	245.489	236.423	254.901		138	457.174	449.199	465.29		150	1472.4	1451.04	1494.08
26	1067.09	1012.16	1125.01		26	91.9484	82.3368	102.682		26	308.019	241.362	393.084		26	7757.59	6693.06	8991.44												153	445.285	435.95	454.819
27	1071.04	1013.71	1131.62		27	92.0079	81.8232	103.46		27	269.852	216.262	336.723		27	7665.71	6629.55	8863.82												173	459.391	447.897	471.179
28	1074.79	1016.58	1136.33		28	93.6977	83.7373	104.843		28	239.344	200.256	286.06		28	7545.38	6508.39	8747.6												202	472.579	461.628	483.79
29	1078.29	1018.64	1141.44		29	96.0943	85.5202	107.976		29	210.766	183.974	241.46		29	7394.79	6401.43	8542.31												242	493.953	482.512	505.665
30	1079.51	1017.39	1145.41		30	98.6777	88.2721	110.31		30	191.964	170.816	215.731		30	7148.51	6157.52	8298.99												300	514.959	500.758	529.563
31	1083.36	1019.25	1151.5		31	102.575	92.0126	114.35		31	177.84	162.952	194.087		31	6874	5872.55	8046.22												412	537.505	521.303	554.211
32	1087.8	1020.11	1159.98		32	107.638	95.2021	121.699		32	170.824	156.789	186.116		32	6488.97	5423.03	7764.44
33	1090.81	1019.83	1166.73		33	113.336	97.5321	131.7		33	166.21	150.979	182.978		33	6123.56	5065.26	7402.99
34	1095.87	1021.22	1175.98		34	120.575	100.145	145.173		34	162.689	147.01	180.042		34	5626.99	4624.19	6847.26
35	1098.31	1022.33	1179.93		35	126.635	104.309	153.74		35	160.328	144.283	178.158		35	5103.14	4117.9	6324.12
36	1100.62	1023.1	1184.01		36	135.515	108.74	168.883		36	158.91	142.554	177.142		36	4582.7	3698.25	5678.66
37	1102.67	1024.75	1186.53		37	147.659	118.025	184.734		37	157.86	141.399	176.237		37	3998.15	3209.57	4980.49
38	1103	1024.63	1187.36		38	161.953	127.98	204.945		38	157.943	141.266	176.589		38	3538.36	2832.62	4419.92
39	1102	1022.89	1187.24		39	181.101	139.852	234.517		39	157.712	140.694	176.788		39	3070.79	2436.17	3870.73
40	1098.13	1018.57	1183.9		40	207.356	157.895	272.311		40	157.788	140.318	177.432		40	2763.48	2175.98	3509.6
41	1092.46	1012.8	1178.39		41	235.447	175.682	315.543		41	160.192	143.432	178.91		41	2522.88	1993.28	3193.2
42	1087.52	1008.48	1172.76		42	265.938	195.372	361.991		42	161.708	144.714	180.698		42	2315.63	1829.71	2930.6
43	1084.06	1005.37	1168.92		43	303.128	220.853	416.054		43	164.748	147.862	183.562		43	2115.92	1682.27	2661.37
44	1082.42	1004.53	1166.36		44	336.223	240.143	470.746		44	167.097	150.049	186.083		44	1982.97	1588.06	2476.09
45	1081.73	1004.89	1164.45		45	369.758	261.649	522.537		45	171.937	154.196	191.72		45	1871.85	1499.67	2336.41
46	1083.49	1007.91	1164.74		46	402.292	281.17	575.591		46	177.938	159.208	198.873		46	1744.48	1403.89	2167.7
47	1082.32	1008.62	1161.42		47	419.446	293.743	598.941		47	182.902	164.575	203.271		47	1646.98	1325.34	2046.68
48	1080.09	1008.08	1157.23		48	443.063	308.229	636.879		48	191.566	173.118	211.98		48	1580.52	1275.29	1958.81
49	1074.44	1004.26	1149.52		49	463.105	321.942	666.165		49	200.766	183.371	219.811		49	1498.06	1225.25	1831.61
50	1070.43	1002.93	1142.47		50	486.906	338.577	700.217		50	214.283	195.025	235.442		50	1420.08	1167.83	1726.81
51	1067.09	1001.75	1136.68		51	511.857	360.066	727.638		51	225.441	203.865	249.3		51	1359.07	1129.52	1635.26
52	1067.61	1003.55	1135.76		52	534.91	381.108	750.781		52	238.956	216.571	263.654		52	1312.86	1101.13	1565.29
53	1065.65	1003.36	1131.82		53	568.033	415.033	777.437		53	258.093	230.052	289.553		53	1265.24	1068.51	1498.18
54	1063.61	1003.44	1127.4		54	599.558	446.381	805.299		54	278.747	246.368	315.381		54	1219.26	1050.31	1415.39
55	1062.91	1003.63	1125.7		55	625.037	472.234	827.283		55	304.588	260.712	355.849		55	1181.76	1031.18	1354.32
56	1060.69	1002.5	1122.26		56	678.719	516.795	891.379		56	326.913	268.121	398.596		56	1147.46	1014.61	1297.7
57	1059.31	1001.35	1120.63		57	710.546	541.508	932.352		57	356.834	282.141	451.3		57	1115.14	999.38	1244.31
58	1056.91	999.016	1118.15		58	751.762	582.099	970.877		58	382.262	296.852	492.245		58	1090.55	984.614	1207.88
59	1055.48	997.331	1117.01		59	782.959	609.98	1004.99		59	412.449	314.973	540.092		59	1059.62	967.101	1160.99
60	1052.16	993.013	1114.82		60	861.582	692.903	1071.32		60	448.207	338.287	593.843		60	1040.3	959.812	1127.54
61	1048.56	988.612	1112.15		61	934.226	744.865	1171.73		61	490.473	364.935	659.196		61	1017.43	941.234	1099.79
62	1046.77	985.869	1111.44		62	1037.21	784.194	1371.86		62	536.4	398.099	722.748		62	995.681	924.237	1072.65
63	1042.07	982.466	1105.3		63	1090.87	801.006	1485.62		63	583.615	431.928	788.572		63	981.027	911.035	1056.4
64	1036.2	977.687	1098.22		64	1124.36	811.535	1557.76		64	629.675	464.834	852.973		64	969.064	899.322	1044.21
65	1028.02	969.512	1090.07		65	1145.01	817.779	1603.17		65	679.577	503.598	917.051		65	960.845	890.661	1036.56
66	1025.3	965.467	1088.83		66	1165.89	820.547	1656.58		66	730.043	541.113	984.937		66	953.261	883.098	1029
67	1022.15	962.735	1085.23		67	1177.89	825.548	1680.6		67	780.539	580.303	1049.87		67	947.867	877.49	1023.89
68	1016.14	956.417	1079.6		68	1195.23	839.635	1701.44		68	814.862	609.427	1089.55		68	942.765	873.143	1017.94
69	1010.2	949.349	1074.96		69	1203.69	845.885	1712.84		69	843.475	631.568	1126.48		69	941.708	872.178	1016.78
70	1005.02	942.184	1072.06		70	1210.05	849.239	1724.14		70	880.768	662.557	1170.85		70	938.674	869.549	1013.29
71	1003.68	938.868	1072.98		71	1217.55	854.624	1734.59		71	913.561	690.875	1208.02		71	934.561	864.939	1009.79
72	1004.08	936.952	1076.02		72	1222.26	857.102	1742.99		72	953.523	727.002	1250.62		72	931.494	860.985	1007.78
73	1002.14	932.627	1076.83		73	1226.88	860.028	1750.2		73	972.278	742.149	1273.77		73	926.793	854.328	1005.4
74	1000.11	928.532	1077.2		74	1231.86	862.26	1759.87		74	998.46	764.419	1304.16		74	923.645	850.264	1003.36
75	994.706	921.334	1073.92		75	1234.44	864.698	1762.29		75	1031.14	795.569	1336.46		75	922.66	848.474	1003.33
76	993.269	918.809	1073.76		76	1236.02	866.07	1763.99		76	1052.69	817.941	1354.82		76	919.789	845.043	1001.15
77	989.074	913.504	1070.9		77	1240.24	869.869	1768.3		77	1083.43	847.358	1385.28		77	918.591	842.642	1001.39
78	984.341	906.523	1068.84		78	1249.53	878.715	1776.84		78	1110.8	871.295	1416.14		78	917.251	840.898	1000.54
79	984.251	903.4	1072.34		79	1254.24	883.574	1780.4		79	1151.73	913.189	1452.58		79	917.804	840.412	1002.32
80	984.346	901.616	1074.67		80	1258.07	886.055	1786.29		80	1184.21	951.417	1473.96		80	917.838	839.76	1003.18
81	985.161	900.493	1077.79		81	1263.39	890.268	1792.89		81	1212.85	979.255	1502.16		81	917.922	839.09	1004.16
82	984.056	898.154	1078.18		82	1269.83	894.553	1802.53		82	1237.85	1006.26	1522.74		82	918.768	839.136	1005.96
83	982.461	894.724	1078.8		83	1275.62	898.873	1810.28		83	1260.88	1032.75	1539.39		83	916.493	835.78	1005
84	982.472	893.173	1080.7		84	1281.8	903.91	1817.68		84	1299.26	1080.3	1562.61		84	914.116	831.986	1004.35
85	981.433	890.267	1081.93		85	1284.74	905.801	1822.19		85	1328.74	1112.77	1586.63		85	912.961	829.807	1004.45
86	981.415	887.215	1085.62		86	1289.83	909.753	1828.7		86	1342.76	1128.19	1598.13		86	911.289	827.11	1004.04
87	978.133	883.409	1083.01		87	1297.9	914.538	1841.97		87	1359.77	1148.39	1610.06		87	910.045	824.731	1004.18
88	974.714	879.095	1080.73		88	1309.88	924.522	1855.86		88	1389.11	1177.17	1639.21		88	909.274	823.688	1003.75
89	974.01	876.74	1082.07		89	1320.19	933.255	1867.55		89	1423.7	1203.79	1683.78		89	911.454	825.74	1006.07
90	970.429	872.644	1079.17		90	1329.35	940.743	1878.48		90	1451.31	1232.9	1708.42		90	912.323	826.566	1006.98
91	968.413	868.888	1079.34		91	1336.31	947.018	1885.63		91	1468.74	1248.69	1727.58		91	915.005	829.22	1009.66
92	969.632	870.403	1080.17		92	1342.57	951.871	1893.62		92	1488.97	1269.75	1746.03		92	917.047	830.892	1012.14
93	968.392	869.325	1078.75		93	1351.22	960.602	1900.68		93	1500	1279.52	1758.48		93	917.188	831.138	1012.15
94	967.816	868.124	1078.96		94	1356.96	965.581	1906.97		94	1518.74	1295.57	1780.35		94	919.238	834.59	1012.47
95	966.42	865.902	1078.61		95	1356.43	965.072	1906.49		95	1527.54	1306.01	1786.64		95	920.631	836.148	1013.65
96	965.571	865.031	1077.8		96	1356.4	964.958	1906.64		96	1530.25	1310.72	1786.56		96	923.291	838.893	1016.18
97	965.645	865.066	1077.92		97	1355.78	964.512	1905.76		97	1533.91	1314.64	1789.75		97	928.494	844.191	1021.22
98	966.876	865.461	1080.18		98	1361.46	968.785	1913.3		98	1538.75	1318.28	1796.08		98	930.113	846.408	1022.1
99	967.582	866.207	1080.82		99	1366.11	972.22	1919.58		99	1546.78	1326.18	1804.09		99	930.041	848.231	1019.74
100	969.45	868.17	1082.54		100	1367.48	971.843	1924.19		100	1556.92	1332.95	1818.52		100	931.991	853.159	1018.11
101	971.651	868.529	1087.02		101	1375.56	977.199	1936.31		101	1565.71	1338.43	1831.59		101	934.634	858.026	1018.08
102	972.351	867.846	1089.44		102	1379.96	979.73	1943.69		102	1571.32	1342.4	1839.27		102	937.012	861.503	1019.14
103	972.643	867.685	1090.3		103	1386.29	984.066	1952.91		103	1575.8	1345.03	1846.17		103	939.34	863.909	1021.36
104	974.102	867.611	1093.66		104	1389.72	986.419	1957.92		104	1583.63	1350.4	1857.15		104	942.879	866.735	1025.71
105	975.936	869.03	1095.99		105	1393.35	989.711	1961.61		105	1590.64	1354.48	1867.97		105	947.811	870.103	1032.46
106	973.889	865.892	1095.36		106	1397.67	992.379	1968.48		106	1597.95	1359.18	1878.66		106	952.64	874.301	1038
107	973.797	866.11	1094.87		107	1402.69	995.815	1975.82		107	1598.48	1358.49	1880.85		107	957.007	878.414	1042.63
108	973.181	866.122	1093.47		108	1407.64	1000.24	1980.98		108	1595.48	1354.88	1878.8		108	965.97	886.098	1053.04
109	974.507	867.784	1094.36		109	1410.48	1002.53	1984.42		109	1589.24	1349.26	1871.9		109	975.181	893.435	1064.41
110	976.346	869.343	1096.52		110	1415.96	1007.16	1990.7		110	1583.32	1344.34	1864.79		110	983.197	900.902	1073.01
111	976.082	868.964	1096.4		111	1418.83	1010.4	1992.37		111	1584.06	1344.89	1865.76		111	992.934	909.316	1084.24
112	976.643	869.213	1097.35		112	1422.97	1013.81	1997.26		112	1587.69	1346.87	1871.57		112	998.221	915.023	1088.98
113	976.577	867.894	1098.87		113	1427.61	1018	2002.02		113	1594.07	1350.52	1881.54		113	1007.34	923.379	1098.94
114	982.073	873.849	1103.7		114	1430.76	1020.38	2006.19		114	1594.47	1349.1	1884.46		114	1012.63	928.708	1104.14
115	985.637	877.329	1107.32		115	1433.76	1022.94	2009.59		115	1595.11	1347.82	1887.77		115	1020.64	935.891	1113.07
116	987.866	879.343	1109.78		116	1434.52	1021.95	2013.64		116	1594.6	1345.12	1890.34		116	1029.91	943.531	1124.2
117	992.989	884.33	1115		117	1436.25	1022.15	2018.12		117	1595.18	1343.92	1893.43		117	1039.14	949.744	1136.95
118	995.001	886.196	1117.16		118	1438.67	1023.02	2023.19		118	1597.05	1344.63	1896.86		118	1049.81	957.467	1151.07
119	997.786	888.511	1120.5		119	1443.54	1025.22	2032.54		119	1597.75	1344.27	1899.02		119	1060.54	967.017	1163.11
120	1000.72	891.599	1123.19		120	1446.26	1025.6	2039.46		120	1596.49	1341.9	1899.38		120	1071.72	977.026	1175.6
											1594.54	1339.44	1898.23
											1597.1	1340.73	1902.49
											1598.92	1342.56	1904.22
											1604.02	1346.15	1911.28
											1610.95	1352.73	1918.47
											1614.14	1355.92	1921.54
											1616.35	1357.88	1924.01
											1617.89	1358.98	1926.12
											1620.48	1361.35	1928.93
											1622.96	1363.08	1932.39
											1629.09	1368.81	1938.85
											1633.77	1372.09	1945.35
											1638.4	1378.3	1947.6
											1641.73	1382.33	1949.81
											1646.27	1389.42	1950.6
											1649.51	1392.13	1954.46
											1650.77	1392.25	1957.31
											1651.09	1391.3	1959.4
											1652.44	1391.17	1962.77
											1647.28	1386.42	1957.22
											1641.36	1380.82	1951.06
											1640.27	1380.46	1948.97
											1637.79	1377.78	1946.88
											1636.29	1376.46	1945.17
											1634.19	1373.97	1943.7
											1632.89	1371.61	1943.94
											1632.9	1368.98	1947.7
											1634.2	1369.3	1950.34
											1629.28	1364.61	1945.29
											1625.66	1361.28	1941.38
											1624.35	1360.58	1939.25
											1621.17	1357.49	1936.07
											1619	1355.64	1933.52
											1614.97	1352.37	1928.58
											1612.59	1350.51	1925.55
											1610.45	1349.36	1922.06
											1605.83	1347.01	1914.38
											1602.52	1346.07	1907.83
											1601.86	1346.29	1905.94
											1600.63	1346.6	1902.59
											1599.68	1346.46	1900.53
											1596.72	1344.98	1895.58
											1595.78	1344.21	1894.43
											1595.67	1343	1895.87
											1592.19	1339.52	1892.53
											1589.36	1337.31	1888.93
											1584.84	1333.39	1883.72
											1583.01	1330.16	1883.91
											1580.41	1327.16	1881.99
											1575.64	1322.93	1876.62
											1570.68	1318.82	1870.63
											1563.95	1315.85	1858.83
											1559.32	1313.02	1851.82
											1558.19	1316.2	1844.66
											1556.2	1315.45	1841.03
											1554.11	1314.84	1836.93
											1551.53	1312.75	1833.76
											1547.42	1308.82	1829.52
											1544.34	1305.83	1826.43
											1539.36	1302.34	1819.51
											1536.82	1302.07	1813.88
											1533.51	1300.51	1808.25
											1526.02	1294.66	1798.74
											1521.12	1291	1792.26
											1513.39	1286.69	1780.03
											1506.09	1283.49	1767.3
											1501.16	1280.91	1759.28
											1497.14	1278.95	1752.56
											1493.49	1277.06	1746.6
											1488.04	1272.93	1739.5
											1482.07	1267.61	1732.81
											1475.6	1261.59	1725.91
											1468.91	1256.15	1717.71
											1462.59	1250.78	1710.26
											1453.6	1244.14	1698.32
											1443.87	1238.64	1683.1
											1433.7	1231.12	1669.61
											1423.41	1221.44	1658.77
											1413.76	1212.74	1648.09
											1400.75	1200.36	1634.6
											1395.32	1193.9	1630.74
											1385.9	1183.11	1623.46
											1379.08	1174.09	1619.85
											1372.95	1167.72	1614.26
											1367.13	1161.64	1608.96
											1360.97	1154.96	1603.74
											1352.49	1146.71	1595.19
											1345.57	1141.84	1585.65
											1341.27	1137.36	1581.74
											1333.96	1130.16	1574.52
											1327.03	1122.3	1569.1
											1319.69	1112.81	1565.02
											1315.95	1107.03	1564.3
											1310.38	1100.06	1560.9
											1304.42	1093.01	1556.72
											1300.95	1088.06	1555.5
											1291.75	1074.96	1552.25
											1285.45	1067.48	1547.92
											1280.73	1062.46	1543.85
											1274.91	1056.05	1539.13

## Sheet: FIGURE 2 - ROW 2
[DEFAULT OPTION]																				[-x OPTION]
FIX					DROP					BOT					EXP					FIX					DROP					BOT					EXP
Generation	Mean	CI			Generation	Mean	CI			Generation	Mean	CI			Generation	Mean	CI			Generation	Mean	CI			Generation	Mean	CI			Generation	Mean	CI			Generation	Mean	CI
1	89.425	86.9872	91.9311		1	15.4118	15.0043	15.8304		1	39.3472	38.233	40.494		1	140.845	136.03	145.831		1	2148.06	2103.71	2193.35		1	372.851	327.825	424.06		1	1502.95	1372.1	1646.28		1	5425.75	4884.63	6026.82
2	89.425	86.9872	91.9311		2	15.4118	15.0043	15.8304		2	39.3472	38.233	40.494		2	140.845	136.03	145.831		5	2026.37	1930.02	2127.53		5	350.346	309.871	396.106		5	1568.55	1395.89	1762.57		5	5453.56	4786.19	6213.99
3	89.425	86.9872	91.9311		3	15.4118	15.0043	15.8304		3	39.3472	38.233	40.494		3	140.845	136.03	145.831		10	1924.52	1850.89	2001.09		10	332.79	311.563	355.463		10	1111.11	1068.13	1155.81		10	4649.88	4419.01	4892.82
4	310.413	256.697	375.369		4	15.4118	15.0043	15.8304		4	47.0214	42.5414	51.9732		4	140.845	136.03	145.831		16	1953.84	1896.73	2012.67		16	345.637	325.307	367.239		16	929.202	891.027	969.013		16	4398.74	4205.37	4600.99
5	91822.1	84860.2	99355.1		5	190178	146269	247268		5	56034.9	48117.1	65255.5		5	132627	122171	143976		21	1920.38	1864.25	1978.2		21	371.017	349.425	393.943		21	843.84	811.896	877.042		21	3935.77	3743.05	4138.42
6	91822.1	84860.2	99355.1		6	190178	146269	247268		6	56034.9	48117.1	65255.5		6	132627	122171	143976		26	1965.08	1906.82	2025.12		26	402.828	378.999	428.156		26	795.431	759.867	832.66		26	3568.94	3429.47	3714.08
7	91822.1	84860.2	99355.1		7	190178	146269	247268		7	56034.9	48117.1	65255.5		7	132627	122171	143976		31	1979.98	1922.59	2039.09		31	440.453	414.083	468.503		31	783.03	756.37	810.629		31	3308.51	3185.27	3436.52
8	92801.2	85816	100355		8	190178	146269	247268		8	56115	48225.8	65294.8		8	132627	122171	143976		36	1962.96	1905.38	2022.28		36	487.316	450.771	526.824		36	782.176	763.208	801.617		36	3065.99	2989.25	3144.69
9	96214.8	88825.4	104219		9	198435	152123	258846		9	58092.7	49899.6	67631.2		9	139907	129064	151660		41	1983.96	1936.9	2032.15		41	526.3	484.352	571.881		41	784.263	762.066	807.106		41	2919.42	2859.31	2980.8
10	97068.3	89746.1	104988		10	200730	153894	261818		10	58560.4	50227.6	68275.6		10	141444	130410	153411		46	2001.58	1947.71	2056.94		46	595.728	547.506	648.196		46	811.219	786.031	837.215		46	2870.94	2788.92	2955.38
11	97076.7	89738.6	105015		11	201116	154275	262178		11	58617.9	50243.7	68387.9		11	141527	130404	153600		51	1997.25	1954.94	2040.47		51	635.979	568.815	711.072		51	838.293	816.822	860.328		51	2727.57	2647.25	2810.32
12	97097	89848.5	104930		12	201166	154299	262268		12	58517.4	50141	68293.2		12	141386	130246	153480		56	2007.63	1963.74	2052.51		56	707.221	623.545	802.125		56	862.063	837.375	887.48		56	2691.22	2610.42	2774.51
13	97723.4	90728.8	105257		13	201883	155217	262579		13	58229.5	49535.1	68450		13	142780	131739	154747		61	2028.59	1990.18	2067.73		61	826.361	703.702	970.4		61	878.452	855.345	902.183		61	2559.55	2486.96	2634.27
14	97964.5	91052.7	105401		14	201440	155149	261543		14	57841.8	49112.6	68122.6		14	143533	132384	155620		66	1998.2	1956.39	2040.91		66	832.786	711.095	975.303		66	910.117	877.756	943.671		66	2583.11	2525.19	2642.36
15	97462.8	90591.7	104855		15	200597	154468	260501		15	57395.6	48775.1	67539.7		15	143413	132270	155496		71	2041.95	1995.67	2089.3		71	926.748	752.248	1141.73		71	934.712	899.349	971.465		71	2528.53	2462.84	2595.97
16	96604.5	89862.6	103852		16	199326	153194	259351		16	57018.8	48422	67141.9		16	143018	131958	155004		76	2046.66	2010.37	2083.59		76	1040.88	802.223	1350.54		76	941.719	912.048	972.355		76	2538.65	2456.44	2623.62
17	95653.4	89012.1	102790		17	197245	151533	256747		17	56289.8	47717.8	66401.6		17	142491	131521	154376		81	1989.62	1944.36	2035.94		81	1127.31	940.581	1351.11		81	958.106	936.014	980.718		81	2505.67	2437.29	2575.97
18	94138.1	87651	101105		18	195586	150007	255014		18	55285	46722.9	65416.2		18	141480	130456	153434		86	2072.36	2026.94	2118.8		86	1039	894.849	1206.37		86	1024.63	1004.22	1045.46		86	2493.9	2429.64	2559.86
19	92991	86512.8	99954.3		19	193849	148436	253156		19	54471.6	45998.2	64506		19	139967	129238	151587		91	2020.9	1961.9	2081.66		91	1099.24	961.22	1257.07		91	1000.84	969.989	1032.67		91	2457.22	2399.55	2516.29
20	92092.2	85534.8	99152.4		20	193134	147592	252729		20	53386.2	44999.9	63335.4		20	138505	127773	150139		96	2058.58	2011.83	2106.41		98	1581	1057.34	2364.01		96	1042.24	1005.88	1079.92		96	2485.69	2401.75	2572.57
21	91349.9	84808	98396.5		21	191646	146096	251397		21	52335.1	43969.7	62292.1		21	136951	126416	148363		101	2082.33	2017.45	2149.3		108	1803.17	1080.3	3009.74		101	1056.4	1010.07	1104.86		101	2423.63	2364.11	2484.65
22	90152.3	83593.9	97225.4		22	189778	144358	249489		22	51174.3	42738	61276		22	135570	125169	146834		106	2131.33	2077.26	2186.82		118	6322.77	901.549	44343.1		108	1090.69	1058.63	1123.72		108	2411.57	2363.44	2460.68
23	88649.3	82015.8	95819.3		23	188202	142911	247846		23	49742.2	41077.4	60234.7		23	134056	123859	145092		113	2092.9	2040.28	2146.88		133	4306.1	1056.79	17546.1		118	1112.1	1084.15	1140.77		118	2371.14	2334.09	2408.78
24	87184	80539	94377.3		24	186734	141518	246395		24	48386.3	39673.1	59013.1		24	132283	122207	143189		123	2095.64	2047.78	2144.63		153	6705.78	1567.92	28679.7		128	1172.41	1134.75	1211.33		128	2368.61	2322.44	2415.71
25	85408.2	78792.4	92579.5		25	185648	140566	245189		25	47144.5	38414	57859.4		25	130641	120799	141284		133	2105.73	2058.04	2154.52							143	1246.35	1202.71	1291.56		138	2365.38	2324.65	2406.82
26	83698	77111.6	90847.1		26	183993	139165	243262		26	45461.2	36714.3	56292.1		26	128513	118784	139039		143	2102.33	2060.38	2145.13							163	1320.41	1284.94	1356.85		153	2376.87	2330.97	2423.68
27	82177.7	75752.2	89148.1		27	182025	137661	240686		27	43880.8	35324.3	54510		27	126293	116572	136825		158	2158.63	2119.69	2198.29							183	1397.62	1344.15	1453.23		173	2430.45	2388.18	2473.47
28	80761	74596.2	87435.3		28	180064	135931	238525		28	42211.7	33730.1	52826.1		28	123971	114381	134365		178	2153.97	2110.17	2198.68							203	1441.72	1387.59	1497.96		202	2417.52	2374.21	2461.63
29	79104.8	73175.4	85514.6		29	178018	134256	236045		29	40309.9	31789.3	51114.1		29	121994	112503	132285		207	2179.34	2133.53	2226.14							232	1531.16	1490.08	1573.39		242	2407.53	2375.2	2440.31
30	77629.5	72080.4	83605.8		30	176474	132815	234483		30	38916.1	30502.8	49650		30	120178	110837	130307		247	2217.79	2176.51	2259.86							289	1625.72	1569.52	1683.92		300	2419.73	2394.6	2445.12
31	76247.1	70791	82123.6		31	175361	131656	233573		31	37382.1	29055.7	48094.6		31	117780	108706	127612		305	2280.42	2239.98	2321.59							405	1766.77	1708.32	1827.22		412	2447.39	2418.45	2476.68
32	74747.2	69234.9	80698.4		32	173673	130305	231475		32	35952.6	27672.8	46709.7		32	115316	106327	125064
33	72937.9	67616	78678.8		33	171720	128760	229013		33	34335.5	26015	45317.2		33	112570	103571	122352
34	71064.8	65812.2	76736.6		34	168263	125552	225503		34	32554.3	24268.9	43668.5		34	109696	100705	119489
35	69371.1	64149.7	75017.5		35	164574	122258	221535		35	30659.2	22264.7	42218.7		35	106642	97826.3	116252
36	67397.3	62082.4	73167.2		36	161830	119695	218798		36	27612.4	19381.1	39339.6		36	104121	95494	113526
37	65014	59601.8	70917.7		37	158980	117054	215924		37	24586.1	16698.1	36200.2		37	101917	93775.3	110765
38	62749.1	57295.5	68721.8		38	156477	114768	213345		38	22335.2	14962.3	33341.3		38	99655.6	92078.6	107856
39	59794.2	54371.2	65758		39	153499	111898	210564		39	19963.7	13025.4	30597.9		39	97363.7	90186.1	105113
40	57442.9	52046.3	63399.1		40	149593	107968	207267		40	17781.3	11311.9	27950.7		40	94949	87935.1	102522
41	54947.2	49610.7	60857.7		41	145786	104249	203873		41	16216.3	10212.5	25749.5		41	92153.8	85379.1	99466.1
42	51716.1	46275.3	57796.5		42	142333	101051	200481		42	15057.5	9415.82	24079.3		42	89456.2	82889	96543.8
43	49094.4	43737.5	55107.4		43	138175	97175.3	196472		43	14020.3	8705.65	22579.6		43	86382.4	80036.7	93231.2
44	45713.9	40405.6	51719.7		44	133090	92831.5	190807		44	13062.5	8063.4	21161		44	83653	77367	90449.9
45	42601.9	37527.7	48362.3		45	129293	89632.5	186502		45	12174.5	7447.51	19901.8		45	80740.5	74584	87405.2
46	39465.2	34684	44905.5		46	124192	85271.6	180878		46	11622.7	7106.98	19007.8		46	77447.7	71342.9	84074.9
47	36410.7	31843.8	41632.5		47	118863	81231.2	173929		47	11116.8	6805.82	18158.3		47	73222.3	67067.7	79941.8
48	33447	28956.9	38633.5		48	113532	76934	167539		48	10521.2	6408.24	17273.9		48	68427.3	62193.2	75286.4
49	30996.1	26913.3	35698.3		49	107497	72091.5	160290		49	10012.5	6070.46	16514.5		49	64408.2	58454.2	70968.7
50	29251	25307.4	33809.3		50	101017	67009.4	152284		50	9432.37	5681.11	15660.6		50	60561.4	54728.2	67016.3
51	27390	23383.3	32083.2		51	94475.8	61674.4	144723		51	8981.67	5390.38	14965.6		51	55521.7	50242.5	61355.6
52	25901.8	22035.6	30446.3		52	88902.8	57415.2	137659		52	8489.69	5060.03	14243.9		52	50383.3	45905	55298.4
53	24223	20509.9	28608.3		53	82372.2	52286.1	129770		53	7799.56	4556.32	13351.4		53	45827.5	41451.1	50665.9
54	23029.1	19457.7	27256.1		54	75391.9	47024.1	120873		54	7345.97	4284.42	12595.2		54	42888.5	38706.4	47522.4
55	21746.8	18252.2	25910.6		55	68838.9	42057.6	112674		55	6767.98	3921.57	11680.4		55	39765.7	35849.2	44110.1
56	20738.6	17354.4	24782.9		56	62359.9	36295.8	107141		56	6148.58	3518.14	10745.7		56	36568.7	32867.3	40686.9
57	19672.5	16461.1	23510.5		57	56998.9	32195.8	100910		57	5568.79	3129.03	9910.85		57	33522.5	29989.9	37471.3
58	18573	15508.1	22243.8		58	51790.3	28510.1	94080.2		58	5092.54	2808.14	9235.27		58	31448.1	27973.8	35353.9
59	17548.3	14502.5	21233.7		59	46809	25066.8	87409.9		59	4595.29	2523.38	8368.42		59	29672.3	26436.8	33303.9
60	16501.6	13497.8	20173.8		60	42415.5	22138.4	81264.8		60	4109.79	2243.1	7529.95		60	28316	25274.4	31723.6
61	15425.8	12386.6	19210.5		61	39269.7	20293.3	75991.3		61	3605.77	1950.85	6664.58		61	26936.5	23987.7	30247.7
62	14004.3	10941.1	17925.2		62	36115.9	18567.9	70248.2		62	3048.65	1642.36	5659.11		62	25783.3	22880.2	29054.8
63	12758	9672.6	16827.5		63	33321.4	17142.5	64769.8		63	2544.79	1388.6	4663.66		63	24538.4	21778.2	27648.5
64	11507.2	8368.51	15823.1		64	30809.6	15775.4	60171.3		64	2073.21	1127.4	3812.49		64	23402.4	20803	26326.6
65	10567	7491.02	14905.9		65	28316.6	14398.7	55687.3		65	1751.42	955.322	3210.92		65	22467.6	19977.4	25268.2
66	9572.92	6564.97	13959.1		66	25855.7	12958.4	51589.3		66	1493.65	834.354	2673.9		66	21726.6	19329.1	24421.5
67	8426.38	5552.27	12788.3		67	22922.4	11254.6	46686.7		67	1282.17	739.557	2222.88		67	21112.6	18750.4	23772.2
68	7671.29	4973.97	11831.4		68	19788.8	9391.78	41695.6		68	1075.24	648.562	1782.61		68	20442	18093.9	23094.8
69	6851.52	4382.61	10711.3		69	16460.1	7466.71	36285.8		69	921.504	580.652	1462.44		69	19675.7	17343.4	22321.7
70	6174.01	3914.92	9736.69		70	14226.1	6268.32	32286.7		70	785.997	512.855	1204.61		70	18821.5	16427	21565.1
71	5501.98	3439.15	8802.11		71	12189.4	5236.86	28372.4		71	679.06	460.792	1000.72		71	17869.6	15325.9	20835.5
72	4897.53	3047.49	7870.7		72	10073.5	4236.45	23952.9		72	613.666	432.37	870.98		72	16815.1	14038.3	20141.1
73	4311.1	2636.25	7050.01		73	8258.6	3391.22	20112.1		73	570.601	413.186	787.988		73	15579	12600.1	19262.3
74	3787.96	2298.55	6242.47		74	6876.03	2764.88	17100.1		74	529.445	393.138	713.011		74	14406.8	11233.3	18476.7
75	3303.82	2011.43	5426.59		75	5804.92	2285.83	14741.8		75	501.23	381.427	658.663		75	13361.1	10093.5	17686.6
76	2896.93	1782.04	4709.31		76	4849.47	1877.08	12528.7		76	478.659	373.478	613.462		76	12398.8	9139.4	16820.7
77	2497.33	1569.33	3974.1		77	4078.26	1559.84	10662.7		77	460.563	369.353	574.297		77	11357.6	8080.37	15963.9
78	2144.99	1379.96	3334.14		78	3377.44	1279.49	8915.36		78	443.467	364.343	539.773		78	10465.9	7216.53	15178.4
79	1855.62	1228.68	2802.45		79	2927.96	1099.96	7793.87		79	433.305	357.841	524.685		79	9450.8	6307.94	14159.6
80	1614.73	1104.58	2360.48		80	2509.11	943.691	6671.29		80	425.068	351.584	513.91		80	8555.77	5568.87	13144.7
81	1383.55	985.507	1942.36		81	2197.88	828.675	5829.4		81	419.61	345.869	509.073		81	7631.4	4825.6	12068.6
82	1195.12	882.405	1618.66		82	1952.76	736.313	5178.88		82	416.857	343.108	506.458		82	6801.57	4230.77	10934.5
83	1038.98	802.141	1345.75		83	1753.28	667.099	4607.98		83	416.371	341.461	507.714		83	5969.38	3699.73	9631.36
84	942.91	744.534	1194.14		84	1614.1	624.186	4173.95		84	418.149	341.874	511.442		84	5180.24	3196.44	8395.26
85	881.685	712.755	1090.65		85	1491.43	588.775	3777.94		85	419.634	343.141	513.18		85	4498.39	2752.21	7352.46
86	838.006	692.952	1013.42		86	1379.61	556.873	3417.85		86	423.615	346.539	517.835		86	3912.66	2379.46	6433.79
87	813.13	680.875	971.074		87	1269.17	528.693	3046.74		87	428.374	350.323	523.813		87	3443.71	2082.61	5694.37
88	789.847	674.609	924.771		88	1179.55	507.265	2742.83		88	431.756	354.227	526.253		88	3034.4	1838.81	5007.35
89	763.996	668.152	873.589		89	1088.36	483.978	2447.48		89	439.611	360.049	536.753		89	2647.71	1627.4	4307.72
90	745.027	671.255	826.906		90	999.761	459.447	2175.49		90	450.229	367.868	551.029		90	2311.86	1454.54	3674.47
91	726.52	672.102	785.345		91	915.424	433.973	1931		91	464.442	378.297	570.204		91	1997.49	1308.2	3049.97
92	714.022	666.757	764.636		92	836.515	412.958	1694.5		92	477.404	385.711	590.893		92	1709.58	1165.34	2508.01
93	709.314	663.709	758.052		93	778.721	399.133	1519.31		93	493.292	398.539	610.573		93	1498.86	1057.47	2124.48
94	707.375	662.233	755.595		94	721.238	380.552	1366.92		94	507.99	407.182	633.756		94	1333.02	971.717	1828.68
95	706.144	659.737	755.815		95	676.59	366.188	1250.1		95	521.969	415.441	655.811		95	1214.21	914.944	1611.36
96	706.902	659.025	758.256		96	649.478	356.357	1183.7		96	540.613	429.325	680.748		96	1103.6	867.116	1404.58
97	708.047	659.925	759.679		97	632.938	352.62	1136.1		97	567.241	449.899	715.189		97	1015.4	834.498	1235.53
98	709.611	660.819	762.005		98	617.306	350.687	1086.63		98	596.422	470.342	756.299		98	940.731	805.426	1098.77
99	713.983	664.431	767.231		99	598.199	347.431	1029.96		99	635.125	498.061	809.909		99	898.549	797.659	1012.2
100	717.517	666.848	772.035		100	589.771	348.811	997.187		100	672.474	523.044	864.596		100	854.653	791.11	923.3
101	721.292	669.074	777.585		101	582.566	349.838	970.117		101	713.583	551.63	923.084		101	826.545	783.36	872.112
102	725.714	670.459	785.524		102	572.651	349.926	937.139		102	762.259	582.245	997.929		102	809.877	774.368	847.013
103	732.236	674.611	794.784		103	572.941	352.965	930.01		103	812.287	612.287	1077.62		103	797.828	766.156	830.809
104	739.031	678.268	805.237		104	572.01	356.949	916.646		104	884.196	650.3	1202.22		104	793.051	763.939	823.272
105	746.306	682.519	816.056		105	575.119	364.707	906.926		105	962.505	690.632	1341.4		105	791.612	760.905	823.558
106	751.555	685.547	823.918		106	568.9	370.762	872.924		106	1044.04	743.843	1465.4		106	790.367	757.664	824.481
107	756.858	688.654	831.818		107	571.628	380.272	859.274		107	1146.23	809.734	1622.56		107	789.786	756.051	825.026
108	767.662	697.556	844.814		108	583.633	390.7	871.838		108	1253.84	877.384	1791.81		108	790.071	755.982	825.697
109	776.117	703.182	856.616		109	595.525	402.288	881.581		109	1367.53	948.205	1972.28		109	790.125	755.732	826.083
110	786.139	710.036	870.399		110	604.29	410.776	888.965		110	1500.9	1029.78	2187.55		110	790.322	755.878	826.336
111	798.543	718.429	887.59		111	624.669	422.829	922.859		111	1638.85	1115.18	2408.43		111	790.875	755.903	827.465
112	809.781	725.763	903.524		112	660.31	435.465	1001.25		112	1796.2	1213.58	2658.53		112	792.091	756.136	829.755
113	822.467	735.212	920.077		113	699.936	449.281	1090.43		113	1943.13	1318.7	2863.26		113	795.344	758.761	833.691
114	833.149	744.093	932.863		114	739.153	460.41	1186.65		114	2125.09	1450.56	3113.27		114	800.177	762.333	839.898
115	843.39	751.58	946.415		115	791.738	477.632	1312.41		115	2294.88	1563.64	3368.1		115	804.674	763.9	847.625
116	855.166	760.465	961.661		116	842.533	495.314	1433.15		116	2449.29	1671.01	3590.06		116	809.015	765.753	854.722
117	866.813	768.634	977.532		117	893.696	513.699	1554.79		117	2626.95	1791.05	3852.96		117	816.341	770.168	865.283
118	877.143	774.453	993.449		118	942.977	534.194	1664.58		118	2813.06	1917.77	4126.33		118	823.347	774.604	875.157
119	889.157	781.802	1011.25		119	982.571	550.614	1753.4		119	3027.04	2053.09	4463		119	829.507	778.727	883.597
120	903.336	792.219	1030.04		120	1032.09	573.135	1858.55		120	3249.21	2194.17	4811.53		120	835.154	781.605	892.371
											1594.54	1339.44	1898.23
											1597.1	1340.73	1902.49
											1598.92	1342.56	1904.22
											1604.02	1346.15	1911.28
											1610.95	1352.73	1918.47
											1614.14	1355.92	1921.54
											1616.35	1357.88	1924.01
											1617.89	1358.98	1926.12
											1620.48	1361.35	1928.93
											1622.96	1363.08	1932.39
											1629.09	1368.81	1938.85
											1633.77	1372.09	1945.35
											1638.4	1378.3	1947.6
											1641.73	1382.33	1949.81
											1646.27	1389.42	1950.6
											1649.51	1392.13	1954.46
											1650.77	1392.25	1957.31
											1651.09	1391.3	1959.4
											1652.44	1391.17	1962.77
											1647.28	1386.42	1957.22
											1641.36	1380.82	1951.06
											1640.27	1380.46	1948.97
											1637.79	1377.78	1946.88
											1636.29	1376.46	1945.17
											1634.19	1373.97	1943.7
											1632.89	1371.61	1943.94
											1632.9	1368.98	1947.7
											1634.2	1369.3	1950.34
											1629.28	1364.61	1945.29
											1625.66	1361.28	1941.38
											1624.35	1360.58	1939.25
											1621.17	1357.49	1936.07
											1619	1355.64	1933.52
											1614.97	1352.37	1928.58
											1612.59	1350.51	1925.55
											1610.45	1349.36	1922.06
											1605.83	1347.01	1914.38
											1602.52	1346.07	1907.83
											1601.86	1346.29	1905.94
											1600.63	1346.6	1902.59
											1599.68	1346.46	1900.53
											1596.72	1344.98	1895.58
											1595.78	1344.21	1894.43
											1595.67	1343	1895.87
											1592.19	1339.52	1892.53
											1589.36	1337.31	1888.93
											1584.84	1333.39	1883.72
											1583.01	1330.16	1883.91
											1580.41	1327.16	1881.99
											1575.64	1322.93	1876.62
											1570.68	1318.82	1870.63
											1563.95	1315.85	1858.83
											1559.32	1313.02	1851.82
											1558.19	1316.2	1844.66
											1556.2	1315.45	1841.03
											1554.11	1314.84	1836.93
											1551.53	1312.75	1833.76
											1547.42	1308.82	1829.52
											1544.34	1305.83	1826.43
											1539.36	1302.34	1819.51
											1536.82	1302.07	1813.88
											1533.51	1300.51	1808.25
											1526.02	1294.66	1798.74
											1521.12	1291	1792.26
											1513.39	1286.69	1780.03
											1506.09	1283.49	1767.3
											1501.16	1280.91	1759.28
											1497.14	1278.95	1752.56
											1493.49	1277.06	1746.6
											1488.04	1272.93	1739.5
											1482.07	1267.61	1732.81
											1475.6	1261.59	1725.91
											1468.91	1256.15	1717.71
											1462.59	1250.78	1710.26
											1453.6	1244.14	1698.32
											1443.87	1238.64	1683.1
											1433.7	1231.12	1669.61
											1423.41	1221.44	1658.77
											1413.76	1212.74	1648.09
											1400.75	1200.36	1634.6
											1395.32	1193.9	1630.74
											1385.9	1183.11	1623.46
											1379.08	1174.09	1619.85
											1372.95	1167.72	1614.26
											1367.13	1161.64	1608.96
											1360.97	1154.96	1603.74
											1352.49	1146.71	1595.19
											1345.57	1141.84	1585.65
											1341.27	1137.36	1581.74
											1333.96	1130.16	1574.52
											1327.03	1122.3	1569.1
											1319.69	1112.81	1565.02
											1315.95	1107.03	1564.3
											1310.38	1100.06	1560.9
											1304.42	1093.01	1556.72
											1300.95	1088.06	1555.5
											1291.75	1074.96	1552.25
											1285.45	1067.48	1547.92
											1280.73	1062.46	1543.85
											1274.91	1056.05	1539.13

## Sheet: FIGURE 2 - ROW 3
[DEFAULT OPTION]																				[-g 3 -e OPTION]
FIX					DROP					BOT					EXP					FIX		FIX			DROP					BOT					EXP
Generation	Mean	CI			Generation	Mean	CI			Generation	Mean	CI			Generation	Mean	CI			Generation	Mean	CI			Generation	Mean	CI			Generation	Mean	CI			Generation	Mean	CI
1	20847.7	11178.7	38879.9		1	468.949	404.114	544.186		1	10150	9067.46	11361.8		1	32197	26054.5	39787.6		1	958.683	895.439	1026.39		1	117.856	100.501	138.208		1	1027.46	960.232	1099.4		1	10917.2	8685.86	13721.9
2	20847.7	11178.7	38879.9		2	468.949	404.114	544.186		2	10150	9067.46	11361.8		2	32197	26054.5	39787.6		2	958.683	895.439	1026.39		2	117.856	100.501	138.208		2	1027.46	960.232	1099.4		2	10917.2	8685.86	13721.9
3	20847.7	11178.7	38879.9		3	468.949	404.114	544.186		3	10150	9067.46	11361.8		3	32197	26054.5	39787.6		3	958.683	895.439	1026.39		3	117.856	100.501	138.208		3	1027.46	960.232	1099.4		3	10917.2	8685.86	13721.9
4	20847.7	11178.7	38879.9		4	468.949	404.114	544.186		4	10150	9067.46	11361.8		4	32197	26054.5	39787.6		4	958.683	895.439	1026.39		4	117.856	100.501	138.208		4	1027.46	960.232	1099.4		4	10917.2	8685.86	13721.9
5	5382.9	2385.44	12146.9		5	453.402	403.155	509.911		5	10089	8965.69	11353		5	26873	22355.2	32303.8		5	1021.91	979.183	1066.51		5	115.006	102.53	129.001		5	1047.32	970.923	1129.73		5	11098.2	8829.08	13950.5
6	5102.47	2279.72	11420.3		6	446.929	400.737	498.445		6	9864.74	8780.48	11082.9		6	24518.2	20667.9	29085.8		6	1031.78	985.778	1079.93		6	113.529	102.023	126.333		6	1057.97	974.265	1148.86		6	11262.2	8977.29	14128.5
7	5011.67	2278.85	11021.7		7	438.192	398.142	482.272		7	9620.09	8585.42	10779.4		7	23076.8	19618	27145.5		7	1035.34	986.649	1086.43		7	112.346	101.694	124.113		7	1067.36	979.269	1163.38		7	11481.6	9188.29	14347.4
8	4904.73	2278.18	10559.5		8	430.775	396.016	468.584		8	9393.62	8371.37	10540.7		8	22646.2	19367.2	26480.4		8	1037.84	988.286	1089.88		8	110.983	100.846	122.14		8	1071.13	981.084	1169.43		8	11652.7	9333.55	14548.1
9	5215.21	2615.98	10397		9	410.195	389.374	432.129		9	8995	7990.76	10125.5		9	21175.5	18443.6	24312.1		9	1042.03	984.764	1102.64		9	104.119	97.6002	111.074		9	1074.31	980.328	1177.29		9	12029.1	9668.35	14966.3
10	5051.68	2691.16	9482.71		10	392.961	371.889	415.227		10	8477.38	7505.63	9574.95		10	20536.3	17895	23567.5		10	1044.92	981.502	1112.44		10	101.704	94.8701	109.031		10	1073.33	978.767	1177.04		10	12499.9	10037.9	15565.7
11	4812.57	2730.46	8482.4		11	380.414	353.698	409.147		11	7931.81	7049.04	8925.14		11	20240.5	17661.1	23196.6		11	1047.61	979.953	1119.93		11	99.6701	91.8337	108.175		11	1069.23	973.942	1173.85		11	12806.4	10235.2	16023.4
12	4533.31	2738.71	7503.87		12	373.565	342.049	407.985		12	7418.38	6604.23	8332.9		12	20143.5	17570.8	23092.9		12	1051.95	981.255	1127.74		12	98.3843	89.8097	107.778		12	1065.57	971.673	1168.55		12	12975.8	10308.9	16332.7
13	4699.45	3144.27	7023.84		13	372.547	336.999	411.845		13	6784.63	6017.77	7649.22		13	20095.6	17591.5	22956.1		13	1052.85	981.156	1129.78		13	97.5279	87.6007	108.58		13	1057.62	966.446	1157.39		13	13088.9	10336.6	16573.9
14	4369.33	3306.78	5773.3		14	373.786	334.797	417.315		14	6349.37	5651.26	7133.71		14	20033.4	17527.7	22897.3		14	1054.12	981.627	1131.97		14	96.9657	86.1904	109.088		14	1031.29	944.98	1125.49		14	13084	10306.3	16610.3
15	4037.42	3386.51	4813.44		15	374.891	332.704	422.429		15	5698.98	5141.21	6317.27		15	20089.3	17594.4	22937.9		15	1055.75	982.376	1134.6		15	96.9506	85.79	109.563		15	999.654	906.255	1102.68		15	12986.8	10209.9	16518.9
16	3644.61	3336.14	3981.6		16	375.305	331.201	425.281		16	5110.53	4620.71	5652.27		16	20134	17644.4	22974.9		16	1057.71	984.245	1136.65		16	96.7954	85.1224	110.069		16	943.093	827.113	1075.34		16	12822.4	10083.5	16305.2
17	3673.76	3341.8	4038.71		17	378.469	331.725	431.801		17	4503.67	4046.27	5012.78		17	20278.4	17803.8	23096.9		17	1061.66	988.268	1140.5		17	96.6785	84.7843	110.241		17	893.931	762.658	1047.8		17	12515.1	9852.26	15897.5
18	3635.2	3189.82	4142.76		18	382.806	333.8	439.006		18	3770.7	3371.89	4216.67		18	20293.9	17836.5	23090		18	1065.74	990.662	1146.51		18	96.7044	84.5511	110.605		18	837.79	698.852	1004.35		18	12132	9523.06	15455.6
19	3626.09	3099.55	4242.07		19	385.848	335.665	443.532		19	3036.1	2680.23	3439.21		19	20055	17549.9	22917.7		19	1068.34	991.37	1151.28		19	96.8854	84.4124	111.201		19	776.657	642.737	938.48		19	11697.3	9127.74	14990.3
20	3607.97	3007.78	4327.92		20	389.957	338.178	449.664		20	2483.54	2165	2848.95		20	20078.5	17594.6	22913		20	1070.5	991.961	1155.26		20	96.9443	84.3048	111.479		20	699.869	569.848	859.557		20	11396.3	8791.7	14772.5
21	3745.55	3075.6	4561.44		21	395.252	341.179	457.894		21	2087.98	1815.04	2401.96		21	20191.8	17794.3	22912.3		21	1077.26	998.972	1161.67		21	97.1195	84.4369	111.707		21	625.685	500.745	781.797		21	11005.6	8376.72	14459.4
22	3872.6	3151.05	4759.38		22	399.915	344.604	464.104		22	1787.88	1562.78	2045.41		22	20096.1	17683.8	22837.5		22	1084.23	1003.94	1170.93		22	97.5661	84.8277	112.217		22	546.6	432.779	690.356		22	10634.1	7979.34	14172
23	3995.01	3232.05	4938.08		23	406.738	351.152	471.121		23	1541.65	1367.87	1737.51		23	20120.8	17708	22862.4		23	1091.33	1010.3	1178.86		23	97.8034	84.9928	112.545		23	483.711	379.173	617.069		23	10121.7	7510.17	13641.2
24	4109.9	3315.65	5094.43		24	410.08	355.12	473.546		24	1354.32	1199.82	1528.72		24	20260.6	17832.1	23020		24	1098.97	1017.39	1187.09		24	98.7412	85.9198	113.476		24	421.952	323.953	549.597		24	9546.12	6967.41	13079.2
25	4258.58	3426.02	5293.47		25	415.83	360.763	479.302		25	1237.08	1093.8	1399.14		25	20374.2	17926.1	23156.5		25	1095.36	1014.23	1183		25	100.25	87.334	115.076		25	380.516	292.664	494.74		25	9042.08	6479.35	12618.4
26	4398.93	3543.48	5460.9		26	427.345	371.142	492.06		26	1121.84	1002.5	1255.4		26	20186.5	17803.1	22889		26	1096.17	1014.81	1184.05		26	101.605	88.5441	116.591		26	348.206	267.732	452.869		26	8549.17	6099.07	11983.5
27	4555.33	3712.06	5590.16		27	446.593	389.68	511.817		27	1066.72	958.097	1187.67		27	20080.8	17767.4	22695.4		27	1095.78	1013.45	1184.79		27	103.714	90.9417	118.279		27	320.339	249.695	410.97		27	7982.29	5645.53	11286.3
28	4676.64	3826.22	5716.08		28	479.702	426.124	540.017		28	976.266	882.757	1079.68		28	19617.3	17322.6	22216		28	1100.6	1016.28	1191.91		28	106.545	93.8948	120.899		28	289.148	227.168	368.039		28	7371.14	5115.7	10621
29	4795.99	3944.41	5831.43		29	507.091	452.91	567.753		29	933.601	845.716	1030.62		29	19275	16933	21940.8		29	1101.62	1013.33	1197.61		29	110.657	97.7741	125.238		29	266.375	211.435	335.592		29	6564.92	4484.54	9610.38
30	4947.28	4111.13	5953.48		30	543.57	477.828	618.358		30	870.065	789.807	958.479		30	19002.6	16762.3	21542.3		30	1099.69	1003.2	1205.46		30	119.596	105.905	135.057		30	243.175	197.371	299.608		30	6040.17	4054.75	8997.75
31	5090.46	4279.32	6055.36		31	592.808	497.464	706.424		31	821.605	744.393	906.827		31	18516.7	16268.5	21075.5		31	1103.57	998.38	1219.83		31	131.534	112.217	154.175		31	225.873	186.046	274.226		31	5501.27	3635.71	8324.1
32	5270.53	4498.05	6175.68		32	648.424	515.778	815.183		32	801.332	724.682	886.089		32	18226.6	15924.6	20861.3		32	1103.83	990.601	1230		32	145.136	118.335	178.008		32	211.977	175.586	255.91		32	5038.96	3329.15	7626.89
33	5428.54	4698.25	6272.35		33	712.128	539.319	940.308		33	809.136	735.08	890.654		33	17861.4	15524.3	20550.5		33	1103.87	985.607	1236.32		33	156.139	123.597	197.25		33	198.78	169.563	233.03		33	4594.58	3042.36	6938.74
34	5591.14	4939.91	6328.22		34	747.536	552.482	1011.45		34	826.452	743.483	918.678		34	17558.2	15256.9	20206.7		34	1101.69	980.495	1237.87		34	165.564	127.767	214.544		34	188.132	164.784	214.789		34	4210.42	2803.52	6323.35
35	5733.54	5131.98	6405.61		35	784.614	566.901	1085.94		35	830.75	751.439	918.433		35	17294.8	14974.9	19974.1		35	1098.55	974.751	1238.08		35	173.644	131.484	229.323		35	178.142	159.978	198.367		35	3731.57	2513.49	5539.95
36	5863.72	5307.53	6478.19		36	847.494	598.792	1199.49		36	846.167	759.995	942.11		36	16927.7	14542.6	19704		36	1095.45	968.065	1239.6		36	180.535	134.549	242.238		36	171.772	155.662	189.55		36	3296.61	2232.34	4868.26
37	5939.64	5387.95	6547.82		37	918.136	629.472	1339.17		37	835.169	747.409	933.233		37	16511.5	13993	19483.2		37	1092.55	961.347	1241.66		37	190.972	139.199	262		37	166.636	151.021	183.865		37	2985.59	2051.17	4345.71
38	6034.35	5488.23	6634.8		38	971.5	650.681	1450.5		38	840.53	757.285	932.925		38	16215	13592.7	19343.3		38	1085.79	952.036	1238.34		38	196.888	141.082	274.766		38	164.243	148.877	181.196		38	2671.27	1891.12	3773.26
39	6073.16	5528.07	6672		39	1036.11	681.756	1574.66		39	836.908	758.916	922.915		39	15928.8	13198.8	19223.4		39	1084.72	947.028	1242.44		39	201.84	142.813	285.265		39	161.378	144.884	179.751		39	2401.26	1749.01	3296.77
40	6101.03	5558.85	6696.09		40	1095.69	710.468	1689.78		40	840.025	760.63	927.708		40	15671.5	12894.5	19046.6		40	1085.97	944.522	1248.6		40	213.158	147.352	308.351		40	159.37	141.695	179.25		40	2173.88	1603.97	2946.28
41	6094.89	5546.13	6697.94		41	1138.1	732.079	1769.29		41	842.127	769.484	921.627		41	15266	12501.8	18641.3		41	1085.83	940.757	1253.26		41	220.274	151.627	319.998		41	158.434	140.498	178.66		41	2041.06	1531.63	2719.92
42	6062.73	5531.78	6644.65		42	1180.85	755.654	1845.3		42	827.66	754.887	907.448		42	14778.5	12059.6	18110.4		42	1085.67	938.208	1256.31		42	227.053	154.601	333.459		42	159.581	140.57	181.164		42	1904.13	1449.41	2501.51
43	6060.84	5536.02	6635.41		43	1205.07	764.725	1898.97		43	828.53	759.22	904.168		43	14194	11520.4	17488.1		43	1086.36	935.647	1261.35		43	239.632	163.097	352.082		43	162.25	143.094	183.97		43	1766.08	1368.65	2278.92
44	6010.8	5478.15	6595.25		44	1231.18	783.286	1935.2		44	822.456	752.736	898.634		44	13736	11093.1	17008.7		44	1085.51	932.47	1263.67		44	252.789	171.892	371.758		44	163.166	143.734	185.225		44	1674.81	1299.93	2157.8
45	5981.6	5430.62	6588.47		45	1276.31	819.68	1987.33		45	823.539	759.199	893.331		45	13218.8	10642.1	16419.5		45	1083.6	926.677	1267.1		45	265.623	178.712	394.801		45	166.019	145.564	189.348		45	1614.38	1263.36	2062.93
46	5951.07	5407.82	6548.88		46	1339.84	868.353	2067.34		46	841.529	773.365	915.702		46	12766.3	10287	15843.1		46	1082.21	923.819	1267.76		46	285.832	191.663	426.27		46	174.06	152.869	198.189		46	1562.07	1228.34	1986.48
47	5954.68	5410.79	6553.25		47	1390.34	903.59	2139.28		47	840.421	770.491	916.697		47	12361	9949.9	15356.4		47	1079.58	920.684	1265.89		47	312.548	205.269	475.894		47	183.57	161.52	208.631		47	1506.93	1187.13	1912.89
48	5895.43	5326.21	6525.48		48	1437.56	938.444	2202.15		48	856.256	785.447	933.45		48	11939.4	9625.75	14809.1		48	1077.35	917.446	1265.12		48	337.781	219.649	519.447		48	193.797	168.572	222.797		48	1473.89	1171.34	1854.59
49	5851.98	5256.75	6514.61		49	1492.87	980.391	2273.23		49	840.899	778.242	908.601		49	11387.5	9242.39	14030.4		49	1075.7	915.366	1264.12		49	362.497	235.699	557.509		49	208.135	180.284	240.287		49	1447.37	1158.36	1808.48
50	5795.79	5226.29	6427.34		50	1570.97	1032.29	2390.75		50	866.8	799.804	939.408		50	10934	8902.69	13428.8		50	1074.39	913.964	1262.97		50	381.067	249.223	582.66		50	226.334	192.537	266.065		50	1405.61	1135.56	1739.88
51	5787.78	5208.2	6431.85		51	1644	1081.14	2499.91		51	884.409	820.534	953.255		51	10406.4	8511.44	12723.2		51	1073.44	912.112	1263.3		51	399.977	262.097	610.39		51	238.713	201.562	282.711		51	1374.51	1124.94	1679.43
52	5766.17	5160.41	6443.03		52	1728.32	1138.69	2623.27		52	934.466	877.901	994.676		52	9929.97	8163.17	12079.2		52	1071.25	909.75	1261.41		52	426.648	281.83	645.881		52	252.082	209.459	303.378		52	1359.32	1119.08	1651.12
53	5773.14	5180.77	6433.23		53	1829.33	1199.22	2790.51		53	974.916	902.501	1053.14		53	9491.31	7825.17	11512.2		53	1071.58	910.18	1261.59		53	448.7	300.737	669.462		53	267.47	222.162	322.017		53	1336.6	1114.6	1602.81
54	5735.4	5180.66	6349.53		54	1915.66	1252.06	2930.97		54	1009.71	933.294	1092.38		54	9047.8	7538.57	10859.2		54	1071.39	912.125	1258.46		54	471.789	320.977	693.462		54	283.998	230.509	349.9		54	1316.62	1104.43	1569.58
55	5716.24	5168.82	6321.64		55	1991.38	1301.32	3047.35		55	1043.11	961.865	1131.22		55	8580.49	7237.55	10172.6		55	1072.38	914.514	1257.5		55	491.517	338.745	713.189		55	302.069	244.889	372.602		55	1302.53	1099.3	1543.33
56	5747.52	5230.82	6315.27		56	2064.83	1347.05	3165.08		56	1099.11	1016.82	1188.08		56	8005.23	6850.03	9355.25		56	1073.02	915.794	1257.24		56	522.233	367.737	741.636		56	318.161	255.471	396.235		56	1276.54	1095.18	1487.94
57	5723.37	5207.84	6289.94		57	2167.84	1424.79	3298.4		57	1139.33	1058.45	1226.39		57	7436.71	6413.94	8622.58		57	1070.81	913.991	1254.53		57	553.025	394.717	774.825		57	337.754	272.474	418.674		57	1251.8	1086.41	1442.36
58	5733.06	5178.28	6347.28		58	2269.64	1500.29	3433.5		58	1192.75	1107.38	1284.71		58	6984.92	6057.73	8054.02		58	1068.45	913.125	1250.19		58	603.579	433.993	839.432		58	371.71	301.709	457.953		58	1223.05	1078.65	1386.78
59	5725.23	5171.17	6338.66		59	2385.02	1585.23	3588.33		59	1245.01	1155.06	1341.95		59	6659.29	5801.35	7644.1		59	1064.49	911.424	1243.26		59	659.206	476.758	911.476		59	397.191	322.752	488.798		59	1198.41	1070.06	1342.15
60	5699.7	5149.07	6309.21		60	2528.19	1700.58	3758.57		60	1293.08	1194.08	1400.29		60	6348.15	5546.52	7265.64		60	1062.63	911.351	1239.03		60	728.303	521.751	1016.62		60	437.741	352.895	542.986		60	1174.8	1057.92	1304.6
61	5675.87	5129.46	6280.47		61	2683.96	1814.86	3969.26		61	1387.59	1288.1	1494.76		61	6037.94	5282.28	6901.7		61	1062.29	912.669	1236.45		61	783.605	556.219	1103.95		61	463.171	371.759	577.06		61	1146.63	1037.68	1267.01
62	5645.47	5108.76	6238.58		62	2854.75	1955.39	4167.77		62	1453.81	1347.57	1568.41		62	5797.14	5092.91	6598.74		62	1061.98	913.831	1234.16		62	819.798	580.11	1158.52		62	491.919	393.077	615.616		62	1122.74	1013.15	1244.18
63	5594.05	5063.7	6179.94		63	2975.41	2048.09	4322.62		63	1515	1392.35	1648.46		63	5606.26	4926.48	6379.84		63	1069.5	921.763	1240.92		63	851.899	601.369	1206.8		63	536.56	426.122	675.62		63	1101.57	987.419	1228.93
64	5563.97	5035.56	6147.82		64	3221.29	2247.79	4616.4		64	1597.88	1453.08	1757.11		64	5404.68	4751.52	6147.62		64	1081.05	932.069	1253.85		64	883.347	627.869	1242.78		64	580.158	456.324	737.597		64	1089.41	969.844	1223.71
65	5510.51	4985.78	6090.46		65	3454.75	2450.95	4869.64		65	1650.4	1484.82	1834.46		65	5177.65	4564.29	5873.42		65	1089.72	940.102	1263.16		65	904.304	640.624	1276.52		65	616.57	483.36	786.491		65	1079.87	954.554	1221.64
66	5443.06	4923.21	6017.81		66	3644.85	2622.11	5066.5		66	1745.89	1552.36	1963.53		66	4966.52	4389.54	5619.33		66	1098.61	948.83	1272.03		66	927.048	658.625	1304.87		66	653.092	507.925	839.748		66	1073.72	946.388	1218.19
67	5388.58	4874.77	5956.54		67	3890.1	2845.48	5318.22		67	1850.83	1635.6	2094.38		67	4800.68	4263.78	5405.18		67	1103.06	951.078	1279.34		67	943.259	672.693	1322.65		67	693.032	537.134	894.178		67	1066.06	933.811	1217.04
68	5339.55	4833.16	5898.99		68	4128.9	3046.04	5596.73		68	1919.58	1688.17	2182.71		68	4635.3	4149	5178.6		68	1101.95	950.689	1277.28		68	956.891	686.204	1334.36		68	728.174	560.883	945.362		68	1062.77	929.76	1214.8
69	5280.72	4776.5	5838.16		69	4364.21	3286.52	5795.3		69	1983.83	1739.16	2262.92		69	4488.76	4047.06	4978.67		69	1108.38	953.336	1288.64		69	971.637	700.103	1348.48		69	766.026	588.358	997.345		69	1056.89	922.476	1210.88
70	5229.87	4729.35	5783.37		70	4515.51	3450.37	5909.44		70	2060.89	1791.45	2370.84		70	4367.99	3957.24	4821.37		70	1109.34	952.414	1292.13		70	1005.34	730.922	1382.78		70	801.404	616.262	1042.17		70	1052.91	916.429	1209.72
71	5183.73	4676.31	5746.2		71	4709.74	3653.6	6071.17		71	2187.73	1920.09	2492.69		71	4234.45	3842.05	4666.94		71	1113.92	952.305	1302.97		71	1042.3	762.578	1424.63		71	842.512	649.777	1092.41		71	1046.67	908.223	1206.22
72	5134.9	4624.04	5702.19		72	4898.92	3843.38	6244.36		72	2261.95	1964.25	2604.77		72	4130.08	3756.29	4541.06		72	1119.92	949.925	1320.34		72	1066.85	784.875	1450.13		72	873.591	678.316	1125.08		72	1043.66	904.034	1204.86
73	5051.9	4538.03	5623.95		73	4978.54	3935.85	6297.47		73	2346.28	2064.66	2666.31		73	4044.64	3681.74	4443.3		73	1128.84	953.351	1336.63		73	1138.6	834.678	1553.18		73	894.366	698.482	1145.19		73	1042.17	900.821	1205.7
74	4989.56	4484.67	5551.3		74	5071.18	4037.37	6369.71		74	2414.05	2121.13	2747.43		74	3944.34	3589.62	4334.11		74	1138.62	955.556	1356.75		74	1192.15	872.011	1629.81		74	935.006	735.024	1189.4		74	1038.69	897.324	1202.34
75	4925.43	4418.41	5490.63		75	5206.41	4185.77	6475.93		75	2491.76	2184.99	2841.6		75	3840.05	3500.47	4212.56		75	1146.71	956.385	1374.92		75	1234.51	904.021	1685.81		75	962.843	763.041	1214.96		75	1036.52	894.144	1201.58
76	4846.38	4335.46	5417.51		76	5289.63	4272.12	6549.47		76	2584.29	2272.8	2938.47		76	3737.63	3412.4	4093.86		76	1152.72	952.1	1395.62		76	1255.39	924.17	1705.32		76	990.615	793.466	1236.75		76	1035.33	892.216	1201.39
77	4825.26	4311.04	5400.82		77	5342.03	4323.87	6599.94		77	2656.53	2315.66	3047.57		77	3654.02	3337.86	4000.13		77	1152.23	947.537	1401.15		77	1287.17	952.756	1738.97		77	1014.36	817.096	1259.25		77	1034.04	890.233	1201.08
78	4747.41	4235.85	5320.75		78	5388.91	4370.88	6644.05		78	2701.2	2328.39	3133.7		78	3569.23	3262.71	3904.54		78	1151.43	945.758	1401.83		78	1318.29	978.099	1776.8		78	1043.36	847.624	1284.29		78	1033.56	889.113	1201.47
79	4708.36	4193.41	5286.55		79	5413.79	4395.15	6668.51		79	2751.38	2370.15	3193.93		79	3490.58	3193.81	3814.92		79	1152.07	943.589	1406.61		79	1356.57	1004.89	1831.33		79	1077.36	882.004	1316		79	1029.47	884.266	1198.51
80	4658.51	4147.13	5232.93		80	5448.51	4426.17	6706.98		80	2823.27	2373.68	3358.02		80	3396.26	3098.74	3722.36		80	1152.65	943.684	1407.88		80	1395.81	1030.11	1891.32		80	1116.23	922.426	1350.75		80	1027.36	880.407	1198.85
81	4621.4	4116.85	5187.78		81	5491.95	4460.09	6762.53		81	2885.26	2420.27	3439.59		81	3309.57	3011.61	3637.01		81	1154.56	945.827	1409.37		81	1429.11	1057.09	1932.06		81	1152.79	960.997	1382.86		81	1025.11	877.209	1197.95
82	4591.1	4097.16	5144.58		82	5525.61	4486.66	6805.15		82	3006.09	2549.13	3544.95		82	3246.67	2950.39	3572.69		82	1150.59	944.065	1402.28		82	1456.86	1077.44	1969.91		82	1172.62	979.974	1403.14		82	1022.15	873.387	1196.26
83	4531.5	4046.27	5074.91		83	5547.28	4510.56	6822.29		83	3104.22	2620.41	3677.35		83	3183.41	2890.06	3506.53		83	1147.78	943.49	1396.3		83	1475.32	1090.99	1995.04		83	1198.81	1008.58	1424.92		83	1019.31	870.487	1193.58
84	4476.18	3997.04	5012.76		84	5573.71	4539.1	6844.13		84	3156.34	2659.59	3745.86		84	3123.9	2839.11	3437.27		84	1149.84	945.538	1398.3		84	1484.32	1096.63	2009.06		84	1218.1	1029.54	1441.2		84	1016.06	867.243	1190.43
85	4407.66	3937.55	4933.89		85	5611.24	4573.62	6884.26		85	3224.66	2709.03	3838.44		85	3083.73	2808.22	3386.26		85	1151.24	948.172	1397.79		85	1495.73	1105.76	2023.23		85	1236.86	1052.19	1453.95		85	1016.92	867.564	1191.98
86	4349.34	3882.44	4872.4		86	5653.93	4614.24	6927.88		86	3262.51	2731.27	3897.08		86	3050.43	2776.48	3351.42		86	1152.82	951.825	1396.26		86	1505.18	1113.97	2033.76		86	1261.97	1089.82	1461.32		86	1019.91	871.657	1193.39
87	4269.86	3813.93	4780.29		87	5662.08	4617.34	6943.2		87	3331.88	2793.83	3973.56		87	3016.29	2747.86	3310.95		87	1153.65	953.834	1395.32		87	1520.18	1129.07	2046.78		87	1291.27	1131.13	1474.09		87	1021.02	872.749	1194.49
88	4213.76	3766.05	4714.68		88	5675.39	4618.17	6974.64		88	3402.77	2839.8	4077.33		88	2958.28	2692.74	3249.99		88	1155.3	956.406	1395.56		88	1540.66	1150.67	2062.82		88	1313.85	1160.78	1487.12		88	1020.75	872.525	1194.16
89	4147.08	3703.68	4643.56		89	5695.22	4629.76	7005.87		89	3482.4	2900.03	4181.71		89	2908.83	2644.31	3199.81		89	1158.84	960.101	1398.71		89	1560.92	1170.79	2081.05		89	1337.28	1189.86	1502.98		89	1021.98	874.621	1194.16
90	4053.6	3618.46	4541.06		90	5693.55	4622	7013.52		90	3551.9	2919.81	4320.83		90	2854.05	2592.41	3142.1		90	1158.24	961.89	1394.68		90	1572.56	1182.82	2090.73		90	1351.52	1207.48	1512.75		90	1022.65	875.164	1194.99
91	3980.81	3543.44	4472.16		91	5703.9	4634.49	7020.09		91	3645.59	2955.33	4497.07		91	2812.83	2550.72	3101.87		91	1162.34	968.463	1395.04		91	1580.39	1191.2	2096.75		91	1369.18	1226.35	1528.65		91	1021.97	875.566	1192.86
92	3908.69	3464.01	4410.45		92	5740.56	4673.9	7050.64		92	3703.16	2984.21	4595.32		92	2787.25	2529.38	3071.42		92	1164.28	971.204	1395.74		92	1596.15	1208.42	2108.27		92	1388.35	1245.71	1547.32		92	1022.4	878.102	1190.4
93	3850.45	3402.28	4357.66		93	5778.17	4713.32	7083.59		93	3782.63	3020.36	4737.28		93	2763.31	2508	3044.6		93	1166.32	972.837	1398.28		93	1604.63	1217.75	2114.41		93	1399.89	1255.01	1561.49		93	1022.09	878.322	1189.38
94	3783.36	3337.16	4289.22		94	5797.28	4734.21	7099.07		94	3855.75	3070.72	4841.46		94	2736.64	2481.55	3017.96		94	1164.92	973.387	1394.15		94	1612.26	1226.25	2119.79		94	1409.5	1262.9	1573.12		94	1022.95	878.524	1191.13
95	3735.87	3292.98	4238.31		95	5845.99	4803.92	7114.1		95	3915.51	3100.46	4944.83		95	2709.34	2453.34	2992.06		95	1164.7	973.356	1393.66		95	1627.59	1242.79	2131.54		95	1416.01	1268.11	1581.15		95	1024.28	880.439	1191.62
96	3688.93	3248.25	4189.4		96	5873.35	4838.26	7129.9		96	4018.46	3182.07	5074.7		96	2686.25	2431.02	2968.26		96	1163.32	972.616	1391.43		96	1642.08	1257.14	2144.91		96	1420.32	1270.39	1587.94		96	1025.36	881.104	1193.22
97	3642.1	3204.29	4139.73		97	5920.47	4895.1	7160.62		97	4172.46	3304.29	5268.75		97	2661.56	2406.12	2944.12		97	1158.52	970.571	1382.86		97	1659.03	1273.81	2160.76		97	1421.1	1269.91	1590.3		97	1027.86	884.799	1194.05
98	3571.42	3135.92	4067.42		98	5948.96	4940.18	7163.74		98	4282.63	3406	5384.87		98	2638.84	2389.1	2914.7		98	1157.71	970.413	1381.15		98	1670.65	1285.33	2171.49		98	1421.73	1271.43	1589.79		98	1028.02	887.145	1191.26
99	3537.02	3106.87	4026.73		99	6013.8	5035.97	7181.5		99	4345.44	3430.99	5503.61		99	2615.32	2370.43	2885.5		99	1159.67	971.488	1384.29		99	1686.53	1299.84	2188.26		99	1425.38	1274.83	1593.7		99	1028.43	889.241	1189.4
100	3486.59	3056.24	3977.53		100	6079.35	5122.74	7214.59		100	4395.53	3455.52	5591.25		100	2591.61	2353.54	2853.76		100	1161.57	972.76	1387.02		100	1699.97	1310.58	2205.04		100	1428.1	1278.19	1595.59		100	1030.43	893.138	1188.83
101	3447.23	3018.55	3936.79		101	6151.84	5213.21	7259.47		101	4437.79	3481.94	5656.04		101	2567.02	2335.51	2821.49		101	1164.86	976.188	1389.99		101	1705.53	1313.94	2213.83		101	1431.7	1281.92	1598.99		101	1033.94	898.82	1189.37
102	3414.04	2983.09	3907.24		102	6206.2	5271.55	7306.57		102	4508.99	3527.67	5763.29		102	2544.69	2318.84	2792.52		102	1168.4	980.09	1392.9		102	1707.99	1314.74	2218.88		102	1433.76	1284.32	1600.59		102	1033.99	901.186	1186.37
103	3374.27	2942.39	3869.55		103	6215.89	5275.5	7323.91		103	4613.42	3619.47	5880.33		103	2512.56	2288.35	2758.73		103	1169.24	978.553	1397.09		103	1710.91	1317.3	2222.14		103	1435.26	1285.41	1602.59		103	1036.23	907.06	1183.8
104	3329.64	2896.99	3826.92		104	6224.25	5279.99	7337.36		104	4693.77	3668.86	6004.99		104	2481.31	2264.06	2719.41		104	1170.81	978.062	1401.53		104	1715.34	1320.33	2228.54		104	1438.95	1287.85	1607.78		104	1037.93	912.307	1180.85
105	3294.02	2864.04	3788.55		105	6245.81	5294.8	7367.63		105	4766.1	3717.69	6110.17		105	2462.53	2251.33	2693.53		105	1171.79	977.739	1404.35		105	1723	1326.94	2237.28		105	1440.51	1288.42	1610.55		105	1041.21	918.914	1179.79
106	3261.78	2834.95	3752.89		106	6256.91	5299.56	7387.22		106	4812.94	3748.23	6180.09		106	2450.12	2245.02	2673.95		106	1173.42	979.767	1405.36		106	1726.03	1329.82	2240.3		106	1443.71	1289.48	1616.38		106	1048.21	930.769	1180.47
107	3231.83	2805.67	3722.71		107	6246.59	5276.04	7395.69		107	4892.49	3807.11	6287.3		107	2439.91	2238.03	2659.99		107	1175.59	981.812	1407.62		107	1731.87	1334.15	2248.17		107	1444.85	1289.99	1618.3		107	1053.65	941.266	1179.46
108	3197.77	2775.5	3684.29		108	6251.01	5267.06	7418.78		108	5018.11	3936.15	6397.47		108	2422.59	2225.18	2637.52		108	1179.36	985.03	1412.03		108	1741.05	1339.82	2262.45		108	1447.96	1290.98	1624.02		108	1057.37	949.002	1178.12
109	3150.72	2750.51	3609.17		109	6261.25	5265.97	7444.63		109	5057.25	3963.76	6452.41		109	2419.27	2226.12	2629.17		109	1183.15	989.066	1415.31		109	1745.47	1342.39	2269.6		109	1451.01	1290.55	1631.42		109	1063.05	957.174	1180.64
110	3103.11	2708.89	3554.7		110	6284.95	5270.71	7494.36		110	5090.6	3978.46	6513.63		110	2410.66	2222.01	2615.33		110	1183.89	989.035	1417.14		110	1752.05	1346.28	2280.12		110	1452.66	1290.4	1635.32		110	1072.13	971.439	1183.26
111	3062.1	2669.53	3512.4		111	6285.57	5251.91	7522.67		111	5130.46	4006.69	6569.43		111	2398.75	2212.84	2600.28		111	1190.39	995.566	1423.33		111	1760.71	1351.2	2294.34		111	1455.85	1291.85	1640.66		111	1078.18	980.738	1185.3
112	3020.77	2636.47	3461.1		112	6294.39	5249.25	7547.62		112	5150.02	4019.33	6598.78		112	2391.46	2204.67	2594.07		112	1192.82	998.485	1424.97		112	1770.08	1356.43	2309.87		112	1460.53	1293.51	1649.11		112	1085.66	992.942	1187.03
113	2962.93	2602.53	3373.24		113	6327.9	5273.04	7593.79		113	5220.68	4071.3	6694.55		113	2384.98	2197.68	2588.24		113	1197.09	1001.23	1431.25		113	1774.5	1357.94	2318.85		113	1464.91	1296.55	1655.15		113	1088.97	999.119	1186.89
114	2940.51	2586.03	3343.59		114	6349.14	5287.22	7624.35		114	5256.27	4079.3	6772.82		114	2373.45	2186.69	2576.16		114	1202.67	1005.72	1438.2		114	1780.16	1360.51	2329.26		114	1467.2	1298.07	1658.36		114	1095.47	1010.23	1187.9
115	2896.95	2543.05	3300.09		115	6398.14	5331.5	7678.17		115	5342.55	4162.49	6857.16		115	2365.7	2180.92	2566.14		115	1203.98	1006.18	1440.65		115	1788.34	1366.66	2340.13		115	1465.18	1294.15	1658.82		115	1099.68	1017.18	1188.87
116	2877.94	2526.76	3277.93		116	6421.38	5345.8	7713.36		116	5381.6	4199.8	6895.95		116	2362.22	2180.09	2559.55		116	1211.13	1011.52	1450.13		116	1801.99	1376.82	2358.44		116	1464.28	1292.74	1658.59		116	1105.45	1024.49	1192.81
117	2859.58	2513.72	3253.04		117	6434.93	5351.78	7737.29		117	5408.36	4201.75	6961.45		117	2352.1	2173.37	2545.52		117	1217.44	1017.45	1456.74		117	1812.24	1384.39	2372.31		117	1465.29	1292.4	1661.31		117	1107.68	1026.72	1195.03
118	2841.78	2500.88	3229.14		118	6457.73	5363.05	7775.84		118	5396.09	4171.5	6980.17		118	2342.15	2166.63	2531.89		118	1222.2	1022.81	1460.44		118	1816.56	1387.48	2378.34		118	1465.52	1290.13	1664.76		118	1111.26	1031.22	1197.52
119	2834.97	2502.62	3211.47		119	6468.25	5363.27	7800.88		119	5431.55	4178.99	7059.55		119	2331.81	2159.56	2517.8		119	1226.9	1026.74	1466.08		119	1821.32	1390.35	2385.87		119	1464.38	1288.64	1664.08		119	1116.97	1039.13	1200.64
120	2797.21	2471.54	3165.79		120	6481.33	5359.82	7837.52		120	5446.41	4185.96	7086.4		120	2330.02	2159.14	2514.43		120	1228.15	1027.71	1467.68		120	1825.38	1392.74	2392.4		120	1463.39	1286.87	1664.13		120	1124.22	1046.15	1208.11
											1594.54	1339.44	1898.23
											1597.1	1340.73	1902.49
											1598.92	1342.56	1904.22
											1604.02	1346.15	1911.28
											1610.95	1352.73	1918.47
											1614.14	1355.92	1921.54
											1616.35	1357.88	1924.01
											1617.89	1358.98	1926.12
											1620.48	1361.35	1928.93
											1622.96	1363.08	1932.39
											1629.09	1368.81	1938.85
											1633.77	1372.09	1945.35
											1638.4	1378.3	1947.6
											1641.73	1382.33	1949.81
											1646.27	1389.42	1950.6
											1649.51	1392.13	1954.46
											1650.77	1392.25	1957.31
											1651.09	1391.3	1959.4
											1652.44	1391.17	1962.77
											1647.28	1386.42	1957.22
											1641.36	1380.82	1951.06
											1640.27	1380.46	1948.97
											1637.79	1377.78	1946.88
											1636.29	1376.46	1945.17
											1634.19	1373.97	1943.7
											1632.89	1371.61	1943.94
											1632.9	1368.98	1947.7
											1634.2	1369.3	1950.34
											1629.28	1364.61	1945.29
											1625.66	1361.28	1941.38
											1624.35	1360.58	1939.25
											1621.17	1357.49	1936.07
											1619	1355.64	1933.52
											1614.97	1352.37	1928.58
											1612.59	1350.51	1925.55
											1610.45	1349.36	1922.06
											1605.83	1347.01	1914.38
											1602.52	1346.07	1907.83
											1601.86	1346.29	1905.94
											1600.63	1346.6	1902.59
											1599.68	1346.46	1900.53
											1596.72	1344.98	1895.58
											1595.78	1344.21	1894.43
											1595.67	1343	1895.87
											1592.19	1339.52	1892.53
											1589.36	1337.31	1888.93
											1584.84	1333.39	1883.72
											1583.01	1330.16	1883.91
											1580.41	1327.16	1881.99
											1575.64	1322.93	1876.62
											1570.68	1318.82	1870.63
											1563.95	1315.85	1858.83
											1559.32	1313.02	1851.82
											1558.19	1316.2	1844.66
											1556.2	1315.45	1841.03
											1554.11	1314.84	1836.93
											1551.53	1312.75	1833.76
											1547.42	1308.82	1829.52
											1544.34	1305.83	1826.43
											1539.36	1302.34	1819.51
											1536.82	1302.07	1813.88
											1533.51	1300.51	1808.25
											1526.02	1294.66	1798.74
											1521.12	1291	1792.26
											1513.39	1286.69	1780.03
											1506.09	1283.49	1767.3
											1501.16	1280.91	1759.28
											1497.14	1278.95	1752.56
											1493.49	1277.06	1746.6
											1488.04	1272.93	1739.5
											1482.07	1267.61	1732.81
											1475.6	1261.59	1725.91
											1468.91	1256.15	1717.71
											1462.59	1250.78	1710.26
											1453.6	1244.14	1698.32
											1443.87	1238.64	1683.1
											1433.7	1231.12	1669.61
											1423.41	1221.44	1658.77
											1413.76	1212.74	1648.09
											1400.75	1200.36	1634.6
											1395.32	1193.9	1630.74
											1385.9	1183.11	1623.46
											1379.08	1174.09	1619.85
											1372.95	1167.72	1614.26
											1367.13	1161.64	1608.96
											1360.97	1154.96	1603.74
											1352.49	1146.71	1595.19
											1345.57	1141.84	1585.65
											1341.27	1137.36	1581.74
											1333.96	1130.16	1574.52
											1327.03	1122.3	1569.1
											1319.69	1112.81	1565.02
											1315.95	1107.03	1564.3
											1310.38	1100.06	1560.9
											1304.42	1093.01	1556.72
											1300.95	1088.06	1555.5
											1291.75	1074.96	1552.25
											1285.45	1067.48	1547.92
											1280.73	1062.46	1543.85
											1274.91	1056.05	1539.13

## Sheet: FIGURE 2 - ROW 4
[DEFAULT OPTION]																				[-b 0.05 -e OPTION]
FIX					DROP					BOT					EXP					FIX		FIX			DROP					BOT					EXP
Generation	Mean	CI			Generation	Mean	CI			Generation	Mean	CI			Generation	Mean	CI			Generation	Mean	CI			Generation	Mean	CI			Generation	Mean	CI			Generation	Mean	CI
1	3741.19	3526.61	3968.83		1	229.98	216.133	244.715		1	3694.64	3364.55	4057.11		1	314506	253393	390359		1	903.127	841.649	969.096		1	102.473	96.647	108.651		1	1071.47	930.033	1234.43		1	9547.41	5382.55	16934.9
2	3741.19	3526.61	3968.83		2	229.98	216.133	244.715		2	3694.64	3364.55	4057.11		2	314506	253393	390359		2	903.127	841.649	969.096		2	102.473	96.647	108.651		2	1071.47	930.033	1234.43		2	9547.41	5382.55	16934.9
3	3741.19	3526.61	3968.83		3	229.98	216.133	244.715		3	3694.64	3364.55	4057.11		3	314506	253393	390359		3	903.127	841.649	969.096		3	102.473	96.647	108.651		3	1071.47	930.033	1234.43		3	9547.41	5382.55	16934.9
4	3741.19	3526.61	3968.83		4	229.98	216.133	244.715		4	3694.64	3364.55	4057.11		4	314506	253393	390359		4	903.127	841.649	969.096		4	102.473	96.647	108.651		4	1071.47	930.033	1234.43		4	9547.41	5382.55	16934.9
5	3812.4	3684.59	3944.64		5	194.672	181.207	209.137		5	3888.19	3556.23	4251.14		5	314396	252638	391251		5	881.437	849.737	914.319		5	102.982	94.4835	112.245		5	1106.23	978.149	1251.09		5	10069.7	5875.8	17256.9
6	3816.76	3703.17	3933.84		6	191.682	177.625	206.851		6	3973.81	3636.71	4342.16		6	313136	250569	391327		6	875.695	847.627	904.692		6	101.909	93.0989	111.553		6	1137.23	1009.84	1280.7		6	10012.3	5858.46	17111.5
7	3823.26	3712.55	3937.26		7	190.739	176.465	206.168		7	4028.75	3693.93	4393.93		7	311946	249080	390679		7	872.778	845.731	900.69		7	101.7	92.655	111.629		7	1156.32	1025.09	1304.36		7	9916.33	5816.92	16904.8
8	3825.93	3715.91	3939.21		8	190.106	175.894	205.467		8	4067.03	3734.42	4429.27		8	309643	246770	388535		8	872.633	846.377	899.703		8	100.592	91.6933	110.355		8	1164.4	1030.88	1315.21		8	9851.35	5786.83	16770.7
9	3856.34	3722.17	3995.35		9	200.331	185.949	215.826		9	4117.33	3790.42	4472.43		9	305482	242109	385441		9	887.902	859.713	917.015		9	101.247	93.3958	109.758		9	1166.96	1040.2	1309.16		9	9823.53	5795.99	16649.7
10	3879.5	3718.55	4047.41		10	200.647	184.699	217.972		10	4134.77	3828.49	4465.55		10	299255	235082	380947		10	895.301	864.967	926.698		10	101.246	92.949	110.285		10	1169.07	1036.88	1318.11		10	9801.61	5796.37	16574.5
11	3890.02	3709.69	4079.12		11	200.867	182.62	220.938		11	4114.28	3801.79	4452.44		11	293137	227843	377144		11	903.202	870.024	937.645		11	101.201	91.941	111.393		11	1159.28	1021.91	1315.11		11	9671.65	5739.05	16299
12	3901.74	3701.08	4113.28		12	200.317	181.675	220.872		12	3987.66	3692.71	4306.18		12	286440	220621	371896		12	908.978	873.449	945.951		12	100.771	91.2658	111.267		12	1137.36	995.62	1299.28		12	9518.34	5688.07	15927.9
13	3947	3723.44	4184		13	204.29	184.882	225.735		13	3797.32	3445.16	4185.48		13	274767	208200	362616		13	920.198	882.904	959.067		13	100.834	91.4717	111.154		13	1112.96	956.576	1294.9		13	9458	5704.94	15680.1
14	3988.55	3744.29	4248.74		14	205.453	185.721	227.282		14	3592.09	3148.93	4097.63		14	260226	192949	350961		14	931.604	891.422	973.596		14	100.97	91.6668	111.217		14	1064.27	893.063	1268.3		14	9246.35	5664.68	15092.7
15	4014.14	3749.77	4297.14		15	205.496	185.782	227.301		15	3358.83	2810.39	4014.28		15	248291	180164	342180		15	944.167	900.939	989.47		15	100.994	91.7702	111.144		15	1018.72	841.537	1233.21		15	9054.04	5626.44	14569.7
16	4040.22	3755.21	4346.87		16	205.525	185.976	227.13		16	3159.48	2533.74	3939.75		16	238566	170346	334106		16	955.746	909.253	1004.62		16	100.785	91.4738	111.043		16	962.738	781.798	1185.55		16	8905.34	5605.15	14148.6
17	4062.92	3767.93	4381.01		17	207.667	188.49	228.796		17	3000.12	2366.33	3803.67		17	229458	161384	326249		17	970.032	920.377	1022.37		17	100.712	91.547	110.795		17	910.699	726.971	1140.86		17	8740.74	5578.5	13695.6
18	4104.09	3798.97	4433.71		18	208.939	189.977	229.794		18	2855.28	2224.21	3665.41		18	221043	153683	317928		18	983.145	928.448	1041.07		18	99.9162	90.7703	109.984		18	819.624	638.768	1051.69		18	8607.94	5558.54	13330.2
19	4144.35	3827.6	4487.31		19	208.934	190.026	229.723		19	2686.98	2084.35	3463.84		19	213334	146818	309986		19	994.915	935.811	1057.75		19	99.7042	90.4249	109.936		19	741.692	567.873	968.716		19	8445.34	5523.89	12911.9
20	4182.23	3861.86	4529.18		20	209.372	190.445	230.181		20	2462.84	1908.64	3177.96		20	206853	141042	303372		20	1003.96	942.906	1068.96		20	100.078	90.7168	110.406		20	668.108	500.507	891.831		20	8198.43	5416.09	12410.1
21	4222.74	3899.56	4572.69		21	212.286	193.107	233.371		21	2167.78	1686.87	2785.79		21	200761	135620	297191		21	1009.08	946.126	1076.23		21	100.468	90.8349	111.123		21	584.139	427.293	798.557		21	8043.12	5335.54	12124.7
22	4258.67	3929.7	4615.18		22	217.065	196.746	239.484		22	1845	1443.69	2357.86		22	195648	131490	291111		22	1015.12	950.489	1084.14		22	101.201	91.1219	112.396		22	516.556	370.823	719.562		22	7859.55	5236.2	11797.2
23	4288.63	3957.4	4647.6		23	222.007	199.815	246.663		23	1516.99	1204.9	1909.93		23	189678	126701	283960		23	1018.74	953.28	1088.7		23	102.648	92.1848	114.3		23	459.07	330.614	637.437		23	7743.34	5189.08	11554.9
24	4327.44	4001.36	4680.1		24	226.504	201.786	254.25		24	1274.55	1032.27	1573.69		24	179379	119866	268441		24	1023.38	956.832	1094.56		24	103.353	92.3824	115.626		24	407.502	292.698	567.336		24	7674.68	5171.46	11389.6
25	4360	4038.84	4706.71		25	229.832	202.697	260.6		25	1046.97	880.213	1245.33		25	171355	114361	256752		25	1030.67	962.697	1103.43		25	103.652	91.9813	116.803		25	361.354	259.427	503.327		25	7624.93	5148.33	11292.9
26	4379.97	4071.77	4711.5		26	232.496	203.148	266.084		26	892.906	763.323	1044.49		26	162256	109081	241353		26	1036.94	967.755	1111.07		26	104.035	91.9136	117.755		26	320.879	232.762	442.354		26	7575.09	5133.47	11178
27	4412.82	4116.29	4730.71		27	235.747	203.825	272.669		27	802.611	687.131	937.499		27	150183	102190	220716		27	1041.94	970.934	1118.14		27	104.534	91.5678	119.337		27	279.778	211.66	369.819		27	7472.63	5087.64	10975.7
28	4445.67	4158.8	4752.34		28	236.427	203.344	274.893		28	739.77	641.776	852.727		28	139763	95537.1	204462		28	1044.78	973.176	1121.65		28	104.525	91.3432	119.609		28	244.494	194.481	307.369		28	7350.85	5047.89	10704.5
29	4472.91	4191.74	4772.95		29	236.551	202.882	275.808		29	685.759	608.316	773.061		29	126824	86962	184958		29	1043.73	973.707	1118.8		29	104.867	91.1974	120.586		29	213.853	180.409	253.495		29	7233.62	4997.26	10470.8
30	4498.66	4220.51	4795.14		30	236.746	202.311	277.042		30	660.795	592.174	737.367		30	117307	80063.6	171876		30	1045.78	975.902	1120.66		30	104.58	90.6423	120.662		30	193.483	165.804	225.782		30	7042.98	4893.24	10137.1
31	4509.25	4232.27	4804.36		31	238.375	202.888	280.069		31	648.068	584.089	719.055		31	109539	74103.3	161921		31	1046.77	977.512	1120.94		31	104.922	90.8994	121.107		31	177.41	153.85	204.579		31	6798.82	4798.85	9632.31
32	4512.52	4233.97	4809.39		32	238.787	202.545	281.515		32	641.975	577.449	713.711		32	102772	68971.2	153139		32	1047.57	978.388	1121.64		32	105.095	90.7381	121.724		32	165.691	143.902	190.78		32	6474.86	4672.86	8971.78
33	4540.66	4252.49	4848.36		33	239.639	202.731	283.265		33	630.965	567.538	701.48		33	96531	63873.7	145885		33	1046.59	978.272	1119.67		33	105.849	91.366	122.629		33	158.604	136.308	184.546		33	6140.04	4512.54	8354.53
34	4542.16	4254.99	4848.7		34	241.56	203.419	286.854		34	622.133	558.714	692.75		34	92973.8	61350.6	140897		34	1043.78	975.355	1117		34	107.22	92.3318	124.509		34	155.878	132.945	182.767		34	5768.68	4268.14	7796.77
35	4559.78	4265.69	4874.15		35	245.814	207.295	291.49		35	617.004	552.015	689.644		35	89716.7	59124.8	136137		35	1044.19	975.243	1118.01		35	108.14	93.0884	125.626		35	154.105	130.625	181.806		35	5305.52	3877.95	7258.62
36	4576.28	4265.02	4910.25		36	251.091	211.846	297.606		36	613.915	547.689	688.15		36	86452.4	57908.4	129066		36	1044.64	975.215	1119		36	109.67	94.6896	127.02		36	152.848	129.014	181.084		36	5063.09	3647.39	7028.28
37	4587.38	4265.3	4933.78		37	264.457	217.579	321.433		37	612.582	544.73	688.886		37	80993.2	55308.8	118605		37	1044.31	974.432	1119.19		37	116.173	97.9045	137.85		37	152.268	128.379	180.602		37	4603.09	3231.06	6557.73
38	4600.25	4266.67	4959.9		38	274.388	217.332	346.424		38	612.464	543.016	690.794		38	76779.7	52901.9	111435		38	1041.17	972.338	1114.88		38	129.699	93.344	180.213		38	152.185	128.196	180.663		38	4303.39	2935.1	6309.56
39	4598.55	4248.29	4977.7		39	290.349	215.659	390.906		39	612.767	541.83	692.991		39	71590	50791.8	100905		39	1037.31	968.512	1111		39	138.905	89.4336	215.743		39	153.068	129.127	181.447		39	3997.43	2702.53	5912.77
40	4602.66	4241.01	4995.15		40	301.888	214.685	424.511		40	614.416	541.923	696.607		40	66070.8	48136.5	90686.8		40	1035.47	967.148	1108.61		40	144.004	89.069	232.821		40	154.799	131.643	182.029		40	3779.48	2556.26	5588.03
41	4608.13	4240.59	5007.53		41	309.652	218.539	438.753		41	616.919	543.266	700.558		41	61316.9	46159.9	81450.8		41	1033.86	966.42	1106.01		41	147.063	91.4953	236.378		41	158.984	137.981	183.183		41	3387.32	2331.6	4921.06
42	4606.99	4233.88	5012.98		42	319.826	224.445	455.742		42	622.052	546.675	707.821		42	56589.1	43554.3	73525.1		42	1029.6	962.191	1101.74		42	154.043	96.2896	246.436		42	164.903	145.69	186.649		42	3073.55	2109.76	4477.6
43	4598.29	4218.46	5012.32		43	333.587	233.436	476.705		43	628.34	552.138	715.06		43	52804	41810	66688.9		43	1025.48	957.664	1098.09		43	170.451	104.06	279.201		43	177.246	158.108	198.701		43	2815.9	1899.43	4174.57
44	4604.55	4215.96	5028.96		44	356.291	246.6	514.776		44	635.825	558.816	723.446		44	49416.3	39522.4	61786.9		44	1017.21	949.796	1089.4		44	185.512	106.959	321.757		44	184.97	163.417	209.366		44	2619.83	1745.33	3932.51
45	4610.06	4217.72	5038.9		45	381.86	258.57	563.936		45	640.595	562.423	729.632		45	46075	36916.1	57506.2		45	1007.14	939.391	1079.78		45	195.077	108.994	349.148		45	197.282	168.138	231.479		45	2412.11	1579.7	3683.14
46	4603.26	4205.56	5038.57		46	411.088	276.229	611.789		46	647.534	568.539	737.505		46	44384.4	35280.3	55837.8		46	999.081	931.948	1071.05		46	202.464	110.894	369.646		46	203.499	169.815	243.865		46	2138.56	1377.75	3319.49
47	4589.33	4189.37	5027.47		47	445.98	298.052	667.327		47	656.533	576.339	747.886		47	42810	33826.1	54180		47	988.606	921.743	1060.32		47	213.906	117.156	390.555		47	210.474	173.16	255.83		47	1977.62	1253.74	3119.46
48	4563.3	4161.14	5004.34		48	492.576	323.186	750.746		48	670.495	590.013	761.956		48	41899.2	32943.7	53289.2		48	984.142	916.676	1056.57		48	237.324	129.49	434.958		48	216.806	177.266	265.165		48	1838.23	1152.18	2932.77
49	4519.81	4113.73	4965.98		49	544.417	345.173	858.672		49	690.529	608.716	783.338		49	40957.1	31899.2	52587.1		49	979.307	909.073	1054.97		49	267.67	142.564	502.56		49	224.854	181.104	279.173		49	1760.98	1091.91	2840.02
50	4496.18	4086.37	4947.1		50	590.705	365.022	955.923		50	733.724	650.695	827.349		50	40318.5	31262.6	51997.6		50	975.859	906.441	1050.59		50	312.629	158.477	616.725		50	235.156	188.957	292.649		50	1706.01	1049.29	2773.75
51	4469.96	4052.54	4930.36		51	620.392	378.095	1017.96		51	784.477	692.93	888.119		51	39870.2	30767.6	51665.6		51	974.264	906.046	1047.62		51	355.993	172.615	734.183		51	245.44	196.867	305.998		51	1633.16	1000.43	2666.04
52	4456.72	4028.84	4930.05		52	669.507	408.954	1096.06		52	824.163	721.365	941.61		52	39331.9	30156.5	51299		52	969.501	901.103	1043.09		52	394.171	189.654	819.234		52	262.52	208.154	331.086		52	1534.65	949.302	2480.93
53	4440.37	4001.58	4927.27		53	725.56	443.95	1185.8		53	897.436	764.083	1054.06		53	39212.4	29989	51272.5		53	962.792	893.5	1037.46		53	455.535	217.016	956.208		53	276.27	216.852	351.968		53	1485.86	921.587	2395.61
54	4415.18	3963.54	4918.3		54	785.761	477.969	1291.76		54	967.112	806.25	1160.07		54	39028.5	29785.2	51140.2		54	955.5	887.367	1028.86		54	526.813	244.62	1134.55		54	293.692	225.726	382.122		54	1430.59	888.951	2302.25
55	4395.91	3931.62	4915.02		55	857.972	522.027	1410.11		55	1096.33	871.79	1378.71		55	38910.5	29625.6	51105.3		55	953.469	884.824	1027.44		55	598.131	277.871	1287.51		55	311.018	236.989	408.173		55	1373.84	861.167	2191.73
56	4366.8	3892.73	4898.59		56	955.821	586.482	1557.75		56	1217.32	932.215	1589.63		56	38792.9	29480.2	51047.5		56	948.997	879.03	1024.53		56	694.681	325.285	1483.57		56	332.223	250.77	440.134		56	1328.82	836.733	2110.32
57	4342.95	3862.33	4883.38		57	1054.16	656.53	1692.61		57	1337.52	991.043	1805.13		57	38689.2	29368.7	50967.6		57	946.201	874.857	1023.36		57	810.958	387.624	1696.62		57	352.918	266.158	467.959		57	1294.6	817.546	2050.03
58	4326.17	3842.01	4871.34		58	1142.26	712.785	1830.52		58	1447.81	1050.15	1996.05		58	38617	29299	50898.5		58	940.713	866.268	1021.56		58	950.444	455.648	1982.55		58	374.753	280.279	501.073		58	1250.26	794.381	1967.76
59	4299.73	3806.58	4856.77		59	1260.05	804.003	1974.77		59	1550.09	1110.99	2162.74		59	38771.9	29386.5	51154.9		59	935.614	857.71	1020.59		59	1092.51	537.013	2222.64		59	406.843	301.433	549.114		59	1201.75	767.835	1880.88
60	4279.26	3782.78	4840.9		60	1400.19	906.804	2162.01		60	1661.47	1181.45	2336.53		60	38826.4	29436.6	51211.4		60	932.693	853.384	1019.37		60	1327.1	677.966	2597.75		60	429.294	315.536	584.065		60	1159.81	747.044	1800.64
61	4266.66	3765.05	4835.09		61	1504.72	979.099	2312.5		61	1785.13	1268.63	2511.91		61	39015.3	29550.2	51512.1		61	931.324	850.616	1019.69		61	1557.02	819.146	2959.57		61	454.841	332.683	621.853		61	1123.02	727.589	1733.35
62	4260.77	3752.3	4838.15		62	1626.08	1050.77	2516.38		62	1926.08	1364.6	2718.58		62	39332.6	29760.9	51982.7		62	930.977	849.04	1020.82		62	1880.87	1006.43	3515.08		62	478.511	348.676	656.692		62	1092.24	713.088	1672.98
63	4253.26	3740.62	4836.17		63	1720.59	1106.13	2676.4		63	2050.14	1451.48	2895.72		63	39423.5	29791.8	52169.3		63	929.089	845.145	1021.37		63	2121.94	1135.57	3965.11		63	501.448	364.386	690.064		63	1053.37	693.444	1600.11
64	4248.96	3733.83	4835.17		64	1806.37	1153.04	2829.88		64	2184.57	1547.71	3083.47		64	39617	29897	52497.2		64	926.897	842.393	1019.88		64	2336	1247.7	4373.57		64	527.182	384.807	722.234		64	1012.9	678.384	1512.37
65	4251.67	3733.91	4841.23		65	1892.42	1204.4	2973.46		65	2296.42	1633.92	3227.54		65	39707.2	29973	52602.6		65	923.812	839.267	1016.87		65	2491.31	1342.19	4624.26		65	549.891	404.011	748.445		65	968.936	663.903	1414.12
66	4256.04	3735.54	4849.06		66	1950.35	1239.07	3069.96		66	2404.53	1723.96	3353.78		66	39803.9	30055.4	52714.3		66	919.01	834.08	1012.59		66	2602.58	1412.19	4796.38		66	573.376	422.997	777.218		66	934.64	655.405	1332.84
67	4251.71	3727.59	4849.53		67	2010.03	1271.87	3176.6		67	2509.87	1813.58	3473.49		67	39985.9	30197.2	52947.8		67	915.514	829.686	1010.22		67	2690.11	1472.94	4913.08		67	590.153	438.884	793.559		67	905.394	649.489	1262.13
68	4252.57	3724.07	4856.06		68	2051.2	1287.03	3269.08		68	2618.76	1906.06	3597.93		68	40205.2	30336.6	53283.9		68	914.111	827.8	1009.42		68	2815.81	1563.28	5071.91		68	612.075	459.911	814.583		68	861.578	635.917	1167.32
69	4247.14	3715.96	4854.24		69	2084.4	1299.1	3344.42		69	2735.94	2011.21	3721.83		69	40492.6	30576.7	53624.1		69	913.575	826.012	1010.42		69	2894.39	1620.05	5171.13		69	637.21	482.266	841.935		69	832.138	625.287	1107.42
70	4244.49	3710.33	4855.55		70	2104	1309.96	3379.34		70	2850.92	2115.73	3841.58		70	40654.2	30761.1	53729.1		70	911.578	824.497	1007.85		70	2972.73	1676.63	5270.78		70	667.222	508.95	874.713		70	804.492	613.533	1054.89
71	4240.59	3707.94	4849.75		71	2134.11	1334.69	3412.36		71	3009.14	2261.75	4003.5		71	40851.5	30920.1	53972.8		71	911.944	825.794	1007.08		71	3040.17	1720.42	5372.32		71	690.839	529.94	900.59		71	774.706	600.133	1000.06
72	4236.54	3703.35	4846.49		72	2162.63	1357.08	3446.34		72	3196.71	2430.28	4204.84		72	41092.1	31167.7	54176.6		72	909.418	822.751	1005.22		72	3131.47	1781.99	5502.87		72	718.11	555.404	928.48		72	762.492	594.589	977.807
73	4234.11	3705.39	4838.27		73	2192.23	1381.01	3479.97		73	3349.51	2555.78	4389.73		73	41301.4	31400.2	54324.8		73	906.727	818.722	1004.19		73	3188.13	1818.3	5589.94		73	744.56	579.123	957.257		73	750.461	588.292	957.333
74	4239.21	3718.28	4833.12		74	2222.73	1405.15	3516.03		74	3492.13	2679.39	4551.4		74	41768.9	31875.7	54732.6		74	905.65	816.842	1004.11		74	3200.06	1829.93	5596.05		74	774.148	606.315	988.44		74	732.834	575.088	933.85
75	4240.69	3722.73	4830.73		75	2255.45	1431	3554.9		75	3655.29	2823.43	4732.24		75	42170.2	32373.9	54931		75	904.963	815.009	1004.85		75	3220.8	1848.45	5612.04		75	803.732	631.89	1022.31		75	722.854	571.239	914.711
76	4248.9	3732.11	4837.24		76	2292.07	1462.53	3592.13		76	3760.14	2917.88	4845.52		76	42779.7	33066.1	55346.9		76	902.62	811.371	1004.13		76	3231.43	1859.84	5614.54		76	831.195	656.127	1052.97		76	721.041	573.196	907.019
77	4243.98	3729.45	4829.5		77	2322.54	1486.67	3628.37		77	3893.56	3016.57	5025.52		77	43322.2	33657.7	55761.8		77	899.548	808.154	1001.28		77	3241.29	1872.76	5609.89		77	856.759	678.579	1081.73		77	709.586	565.75	889.992
78	4241.79	3731.79	4821.5		78	2366.22	1525.19	3671		78	4016.52	3105.3	5195.13		78	43774.3	34245.1	55955		78	899.307	807.25	1001.86		78	3251.47	1880.67	5621.42		78	875.67	694.453	1104.18		78	707.176	563.983	886.726
79	4241.35	3739.39	4810.7		79	2418.57	1574.25	3715.73		79	4112.1	3171.02	5332.46		79	44251.1	34834	56214.1		79	895.988	802.783	1000.01		79	3270.45	1893.51	5648.66		79	902.371	717.999	1134.09		79	706.549	563.189	886.402
80	4243.83	3752.59	4799.37		80	2450.72	1601.15	3751.07		80	4178.78	3221.42	5420.66		80	44616.3	35363.9	56289.5		80	893.683	799.183	999.358		80	3280.43	1900.61	5661.96		80	923.511	737.391	1156.61		80	706.079	559.177	891.575
81	4241.91	3762.32	4782.64		81	2477.69	1623	3782.48		81	4247.62	3265.45	5525.21		81	44885.2	35753	56350		81	893.224	797.723	1000.16		81	3295.96	1914.44	5674.45		81	945.088	755.499	1182.25		81	704.933	557.566	891.248
82	4243.32	3772.3	4773.15		82	2521.79	1658.26	3835		82	4271.72	3283.13	5557.99		82	45220.5	36089.5	56661.7		82	891.099	794.858	998.992		82	3306.18	1924.63	5679.44		82	966.335	773.991	1206.48		82	704.911	555.132	895.102
83	4251.53	3786.52	4773.66		83	2572.38	1697.46	3898.25		83	4279.52	3288.82	5568.65		83	45783.4	36689.8	57130.9		83	888.983	792.547	997.153		83	3306.89	1928.27	5671.15		83	986.891	790.883	1231.48		83	703.587	550.68	898.951
84	4241.55	3784.23	4754.13		84	2619.47	1731.02	3963.91		84	4313.84	3320	5605.18		84	45988.7	36992.1	57173.4		84	888.766	792.096	997.234		84	3305.55	1930.29	5660.61		84	1006.02	807.373	1253.53		84	702.163	544.359	905.711
85	4246.65	3804.22	4740.53		85	2661.21	1758.37	4027.6		85	4354.52	3361.58	5640.77		85	46385.7	37559.1	57286.5		85	886.808	790.448	994.915		85	3306.66	1933.3	5655.62		85	1023.17	822.174	1273.29		85	702.55	538.423	916.709
86	4256.53	3824.37	4737.52		86	2703.86	1784.69	4096.43		86	4377.5	3384.33	5662.12		86	46766.7	37907	57697.2		86	888.016	792.665	994.836		86	3315.29	1942.64	5657.84		86	1041.23	837.222	1294.96		86	702.368	534.027	923.775
87	4273.79	3848.05	4746.62		87	2746.45	1813.88	4158.49		87	4413.98	3421.02	5695.16		87	47159.7	38190.8	58234.7		87	891.424	797.05	996.972		87	3314.22	1941.2	5658.39		87	1052.13	849.474	1303.13		87	701.702	530.723	927.763
88	4273.31	3857.61	4733.81		88	2794.23	1862.46	4192.16		88	4478.39	3484.78	5755.31		88	47525	38596.5	58518.9		88	892.779	799.714	996.674		88	3333.51	1957.42	5677.01		88	1059.76	855.896	1312.18		88	701.71	526.586	935.074
89	4287.51	3869.39	4750.8		89	2855.69	1930.6	4224.08		89	4578.39	3585.73	5845.86		89	48046.5	39126.5	59000.1		89	893.096	799.975	997.058		89	3347.47	1966.92	5696.99		89	1074.73	868.127	1330.5		89	697.948	519.322	938.012
90	4292.44	3878	4751.18		90	2895.89	1975.46	4245.19		90	4684.27	3692.05	5943.15		90	48514.4	39777.1	59170.9		90	894.524	801.814	997.953		90	3356.72	1975.81	5702.75		90	1087.44	879.351	1344.76		90	702.949	520.775	948.849
91	4303.19	3887.76	4763.01		91	2918.73	2002.37	4254.46		91	4771.33	3774.32	6031.71		91	49019.8	40374.1	59517		91	893.102	800.319	996.642		91	3371.46	1990.69	5709.98		91	1100.76	890.361	1360.87		91	709.517	522.995	962.56
92	4317.13	3909.06	4767.81		92	2953.87	2046.64	4263.25		92	4833.3	3838.69	6085.61		92	50092.1	41469.6	60507.5		92	890.425	798.29	993.194		92	3384.35	2004.93	5712.82		92	1109.62	898.559	1370.26		92	711.192	521.317	970.224
93	4327.69	3936.68	4757.54		93	2998.64	2101.2	4279.38		93	4885.21	3889.65	6135.58		93	50356.1	41592.9	60965.5		93	892.508	802.349	992.799		93	3395.61	2019.47	5709.5		93	1117.43	907.869	1375.37		93	707.009	515.458	969.744
94	4353.95	3988.33	4753.09		94	3032.88	2142.33	4293.62		94	4971.63	3963.81	6235.68		94	50571.1	41516.9	61599.9		94	894.81	805.304	994.265		94	3398.37	2021.36	5713.43		94	1124.04	915.177	1380.56		94	705.535	511.66	972.872
95	4368.74	4021.96	4745.42		95	3072.14	2185.57	4318.33		95	5037.88	4020.75	6312.32		95	50836.4	41331.9	62526.6		95	896.107	808.317	993.432		95	3403.37	2024.27	5722.02		95	1133.74	925.415	1388.96		95	710.492	511.724	986.467
96	4388.82	4055.99	4748.95		96	3138.96	2250.91	4377.36		96	5069.42	4049.06	6346.91		96	51564.1	41409.7	64208.6		96	897.419	810.826	993.26		96	3403.57	2022.73	5727.05		96	1144.86	936.736	1399.23		96	719.88	513.932	1008.36
97	4411.45	4084.81	4764.21		97	3201.04	2318.47	4419.57		97	5086.19	4065.52	6363.11		97	52605.1	41401.9	66839.8		97	899.975	813.516	995.622		97	3414.54	2034.09	5731.85		97	1152.08	944.289	1405.59		97	726.619	514.264	1026.66
98	4445.33	4126.09	4789.26		98	3237.68	2357.92	4445.69		98	5103.25	4081.68	6380.5		98	53413.5	41467.6	68800.8		98	900.718	815.218	995.185		98	3424.1	2041.2	5743.92		98	1156.43	946.802	1412.47		98	730.538	513.578	1039.15
99	4486.71	4162.65	4835.99		99	3277.5	2401.91	4472.27		99	5130.16	4103.48	6413.72		99	54111.4	41488.3	70575.2		99	902.843	817.535	997.052		99	3432.12	2050.15	5745.63		99	1167.04	957.957	1421.76		99	732.043	511.646	1047.38
100	4531.56	4205.68	4882.7		100	3314.81	2445.04	4493.99		100	5159.16	4129.12	6446.14		100	54598.5	41316	72150.9		100	907.497	821.943	1001.96		100	3447.07	2064.53	5755.46		100	1171.55	963.754	1424.14		100	730.612	508.691	1049.35
101	4568.75	4233.52	4930.53		101	3346.34	2478.96	4517.21		101	5193.54	4158.31	6486.49		101	54782.4	40942.8	73300.1		101	910.501	823.107	1007.17		101	3458.59	2078.36	5755.43		101	1175.62	967.559	1428.43		101	732.561	507.114	1058.23
102	4583.25	4239.4	4954.99		102	3382.09	2513.95	4550.03		102	5210.67	4175.24	6502.87		102	55007.7	40632.3	74468.8		102	916.751	828.132	1014.85		102	3461.52	2084.84	5747.26		102	1190.09	981.823	1442.54		102	735.436	505.88	1069.16
103	4623.83	4256.95	5022.33		103	3423.48	2552.42	4591.82		103	5226.95	4195.9	6511.36		103	55166	40436.4	75261.1		103	922.731	833.099	1022.01		103	3477.6	2102.93	5750.87		103	1206.28	999.378	1456.02		103	739.1	506.835	1077.8
104	4646.45	4265.62	5061.28		104	3467.87	2590.24	4642.85		104	5241.6	4214.4	6519.15		104	54770.3	39920.2	75144.6		104	927.636	836.103	1029.19		104	3494.56	2125.38	5745.79		104	1219.75	1013.1	1468.55		104	745.448	508.47	1092.87
105	4671.01	4278.74	5099.24		105	3503.64	2623.62	4678.85		105	5251.18	4222.88	6529.87		105	54567.1	39467.1	75444.4		105	933.351	840.771	1036.13		105	3509.55	2147.06	5736.64		105	1233.68	1028.73	1479.45		105	749.917	509.577	1103.61
106	4689.54	4286.8	5130.12		106	3535.6	2649.61	4717.86		106	5269.6	4247.57	6537.53		106	54467.8	39197.3	75687.5		106	938.549	845.345	1042.03		106	3531.27	2174.03	5735.84		106	1252.22	1050.61	1492.53		106	753.717	510.628	1112.53
107	4718.15	4309.06	5166.08		107	3563.13	2676.13	4744.14		107	5287.05	4275.14	6538.46		107	54491.6	38962.8	76209.5		107	946.046	851.784	1050.74		107	3571.03	2218.41	5748.4		107	1259.31	1058.2	1498.65		107	755.905	509.928	1120.53
108	4728.91	4303.73	5196.1		108	3584.98	2693.59	4771.37		108	5335.01	4340.63	6557.18		108	54546.4	38872.9	76539.6		108	951.615	854.725	1059.49		108	3605.15	2255.15	5763.28		108	1272.61	1071.26	1511.81		108	764.273	513.557	1137.39
109	4749.34	4311.21	5231.99		109	3625.72	2729.43	4816.34		109	5378.25	4396.95	6578.55		109	54581.7	38799.3	76783.9		109	953.438	853.558	1065.01		109	3627.34	2277.88	5776.23		109	1280.56	1077.68	1521.64		109	771.693	517.17	1151.48
110	4775.58	4315.27	5284.99		110	3650.05	2750.69	4843.48		110	5404.25	4420.04	6607.6		110	54507.2	38614.3	76941.5		110	955.015	852.574	1069.76		110	3641.38	2295.05	5777.5		110	1289.01	1088.05	1527.09		110	782.971	525.477	1166.64
111	4808.53	4318.18	5354.57		111	3673.62	2771.05	4870.17		111	5465.15	4491.59	6649.72		111	53942.4	38124.4	76323.2		111	960.191	853.657	1080.02		111	3668.77	2321.05	5799.06		111	1294.43	1094.43	1530.98		111	799.833	539.813	1185.1
112	4834.26	4319.27	5410.66		112	3692.32	2790.72	4885.19		112	5492.63	4518.83	6676.29		112	53447	37642.6	75887		112	969.653	856.567	1097.67		112	3682.62	2335.71	5806.23		112	1303.41	1103.53	1539.5		112	813.218	547.452	1208
113	4850.97	4315.33	5453.1		113	3713.87	2812.09	4904.83		113	5508.19	4542.24	6679.55		113	52975.8	37190.2	75461.5		113	977.417	857.272	1114.4		113	3713.92	2366.05	5829.62		113	1322.77	1128.97	1549.84		113	829.96	559.834	1230.43
114	4884.37	4320.55	5521.76		114	3740.36	2836.57	4932.11		114	5551.5	4606.52	6690.33		114	52505.3	36730.7	75054.6		114	989.947	857.938	1142.27		114	3740.39	2390.49	5852.59		114	1336.16	1148.46	1554.55		114	848.503	574.515	1253.16
115	4910.82	4321.82	5580.09		115	3752.92	2850.27	4941.43		115	5578.6	4637.04	6711.35		115	52082	36312.3	74700.2		115	999.146	859.041	1162.1		115	3772.38	2417.72	5886.05		115	1344.26	1161.4	1555.91		115	863.103	585.436	1272.46
116	4935.33	4327.78	5628.16		116	3770.08	2867.33	4957.06		116	5612.69	4697.42	6706.3		116	51663.3	35904.6	74338.6		116	1003.61	859.27	1172.2		116	3790.18	2431.42	5908.27		116	1351.38	1167.98	1563.58		116	882.589	599.475	1299.41
117	4946.69	4326.4	5655.9		117	3786.9	2882.28	4975.43		117	5653.25	4748.44	6730.46		117	51008.8	35292	73725		117	1010.19	859.907	1186.73		117	3818.1	2455.67	5936.41		117	1361.04	1177.29	1573.48		117	913.289	618.008	1349.65
118	4963.72	4323.76	5698.41		118	3796.02	2892.79	4981.26		118	5674.15	4775.19	6742.35		118	50639.6	34924.8	73425.5		118	1017.13	862.6	1199.34		118	3843.77	2478.28	5961.61		118	1370.5	1189.36	1579.22		118	932.911	628.288	1385.23
119	5005.68	4338.58	5775.36		119	3798.19	2894.12	4984.68		119	5685.3	4791.96	6745.18		119	50402.3	34637.3	73342.8		119	1018.26	863.225	1201.14		119	3864.17	2497.53	5978.64		119	1380.49	1204.32	1582.44		119	947.39	636.3	1410.57
120	5050.48	4355.77	5856		120	3815.03	2909.4	5002.55		120	5715.19	4840.6	6747.79		120	50151.9	34393	73131.8		120	1021.84	865.894	1205.88		120	3884.6	2518.12	5992.62		120	1386.39	1212.48	1585.25		120	970.843	646.956	1456.88
											1594.54	1339.44	1898.23
											1597.1	1340.73	1902.49
											1598.92	1342.56	1904.22
											1604.02	1346.15	1911.28
											1610.95	1352.73	1918.47
											1614.14	1355.92	1921.54
											1616.35	1357.88	1924.01
											1617.89	1358.98	1926.12
											1620.48	1361.35	1928.93
											1622.96	1363.08	1932.39
											1629.09	1368.81	1938.85
											1633.77	1372.09	1945.35
											1638.4	1378.3	1947.6
											1641.73	1382.33	1949.81
											1646.27	1389.42	1950.6
											1649.51	1392.13	1954.46
											1650.77	1392.25	1957.31
											1651.09	1391.3	1959.4
											1652.44	1391.17	1962.77
											1647.28	1386.42	1957.22
											1641.36	1380.82	1951.06
											1640.27	1380.46	1948.97
											1637.79	1377.78	1946.88
											1636.29	1376.46	1945.17
											1634.19	1373.97	1943.7
											1632.89	1371.61	1943.94
											1632.9	1368.98	1947.7
											1634.2	1369.3	1950.34
											1629.28	1364.61	1945.29
											1625.66	1361.28	1941.38
											1624.35	1360.58	1939.25
											1621.17	1357.49	1936.07
											1619	1355.64	1933.52
											1614.97	1352.37	1928.58
											1612.59	1350.51	1925.55
											1610.45	1349.36	1922.06
											1605.83	1347.01	1914.38
											1602.52	1346.07	1907.83
											1601.86	1346.29	1905.94
											1600.63	1346.6	1902.59
											1599.68	1346.46	1900.53
											1596.72	1344.98	1895.58
											1595.78	1344.21	1894.43
											1595.67	1343	1895.87
											1592.19	1339.52	1892.53
											1589.36	1337.31	1888.93
											1584.84	1333.39	1883.72
											1583.01	1330.16	1883.91
											1580.41	1327.16	1881.99
											1575.64	1322.93	1876.62
											1570.68	1318.82	1870.63
											1563.95	1315.85	1858.83
											1559.32	1313.02	1851.82
											1558.19	1316.2	1844.66
											1556.2	1315.45	1841.03
											1554.11	1314.84	1836.93
											1551.53	1312.75	1833.76
											1547.42	1308.82	1829.52
											1544.34	1305.83	1826.43
											1539.36	1302.34	1819.51
											1536.82	1302.07	1813.88
											1533.51	1300.51	1808.25
											1526.02	1294.66	1798.74
											1521.12	1291	1792.26
											1513.39	1286.69	1780.03
											1506.09	1283.49	1767.3
											1501.16	1280.91	1759.28
											1497.14	1278.95	1752.56
											1493.49	1277.06	1746.6
											1488.04	1272.93	1739.5
											1482.07	1267.61	1732.81
											1475.6	1261.59	1725.91
											1468.91	1256.15	1717.71
											1462.59	1250.78	1710.26
											1453.6	1244.14	1698.32
											1443.87	1238.64	1683.1
											1433.7	1231.12	1669.61
											1423.41	1221.44	1658.77
											1413.76	1212.74	1648.09
											1400.75	1200.36	1634.6
											1395.32	1193.9	1630.74
											1385.9	1183.11	1623.46
											1379.08	1174.09	1619.85
											1372.95	1167.72	1614.26
											1367.13	1161.64	1608.96
											1360.97	1154.96	1603.74
											1352.49	1146.71	1595.19
											1345.57	1141.84	1585.65
											1341.27	1137.36	1581.74
											1333.96	1130.16	1574.52
											1327.03	1122.3	1569.1
											1319.69	1112.81	1565.02
											1315.95	1107.03	1564.3
											1310.38	1100.06	1560.9
											1304.42	1093.01	1556.72
											1300.95	1088.06	1555.5
											1291.75	1074.96	1552.25
											1285.45	1067.48	1547.92
											1280.73	1062.46	1543.85
											1274.91	1056.05	1539.13

## Sheet: FIGURE 3 - Default
generation	boar	cattle	deer	dog	flycatcher	goat	Gorilla	horse	orca	pig	baddoch	girnock	seabass	seabream A	seabream F	sheep	turbot
1	212.709	44.684	121.839	50.9482	917.74	100.63	238.532	13.9335	175.035	63.1577	341.725	278.018	52.4506	44.5486	29.1851	375.975	23.5641
2	212.709	44.684	121.839	50.9482	917.74	100.63	238.532	13.9335	175.035	63.1577	341.725	278.018	52.4506	44.5486	29.1851	375.975	23.5641
3	212.709	44.684	121.839	50.9482	917.74	100.63	238.532	13.9335	175.035	63.1577	341.725	278.018	52.4506	44.5486	29.1851	375.975	23.5641
4	212.709	76.2925	121.839	50.9482	917.74	100.63	238.532	13.9335	175.035	63.1577	341.725	278.018	52.4506	58.6166	29.1851	375.975	23.5641
5	567.418	609123	6414.61	89.558	8122.84	369411	8754.64	8.31371	218.717	126.37	1353.05	1248.25	47.1819	236686	246922	16430.9	2535.59
6	593.591	609123	7265.13	91.941	8122.55	369411	8754.64	8.30395	236.071	128.824	1506.75	1544.07	47.1819	236686	246922	16430.9	2187.24
7	650.525	609123	17648	101.153	8121.22	369411	8754.64	8.14439	269.887	132.833	1843.52	1909.87	49.4966	236686	246922	16430.9	2187.24
8	701.34	608595	19833.3	109.635	8122.85	369411	8754.64	9.0057	284.482	136.935	2187.45	1909.87	80.7586	237070	246922	16430.9	2025.5
9	1451.48	605449	21931.6	121.004	8981.09	366098	10403.6	12.2931	393.078	202.978	4773.27	5244.13	2510.08	242829	250850	17785.9	1866.92
10	1504.64	612498	22649.5	127.561	9115.04	364548	10626.9	12.7575	504.626	204.149	4789.12	6069.98	2510.08	245257	248825	18627.1	1863.36
11	1552.81	612620	22838.4	135.029	9152.32	365649	10614.3	15.0193	774.008	212.444	4768.93	6744.27	4120.18	246897	248335	18763.1	1864.07
12	1552.99	607389	22810	136.007	9166.97	366216	10613.6	15.2662	843.591	225.777	4737.71	6757.75	37210.2	250130	247772	18815.2	1875.48
13	1580.32	607082	22546.4	147.08	9430.5	379367	11211.9	173.08	1444.16	235.95	4680.59	6808.25	42090.6	253881	248821	18848.2	1887.25
14	1567.93	608729	22377	160.033	9717.54	384520	11535.7	185.371	1749.56	236.483	4685.88	6791.96	42333.8	252251	250041	19015.9	1863.05
15	1551.02	609471	22379.7	224.7	9797.27	386668	11728.7	198.871	1808.28	251.499	4653.13	6806.92	41949.6	253308	253772	19061.5	1849.36
16	1535.95	612642	21986.7	289.412	9826.9	387780	11707.7	202.016	1807.54	264.372	4661.35	6836.9	45781	253534	255791	19099.4	1863.92
17	1538.47	630660	21750.5	368.358	9997.78	391588	11804.7	242.05	1803.15	268.337	4942.4	6690.36	45868.7	256468	246867	19356.8	1918.65
18	1564.87	638431	21341.7	404.799	10182.8	395172	11808.1	260.884	1779.69	266.215	5070.49	6679.91	46019.7	261871	243474	19530	1889.53
19	1570.38	644438	20965.9	430.023	10197.4	396591	11855.8	264.512	1716.29	273.396	5150.31	6648.78	46741.6	267441	235923	19541.8	1877.27
20	1574.78	649406	20738.3	433.174	10090.9	397623	11799.7	269.15	1706.98	275.35	5228.22	6638.39	47659.1	268090	232862	19504.2	1858.35
21	1569.7	649193	20626.6	445.7	9975.97	393495	11796.8	270.55	1685.89	277.701	5332.05	6608.88	48323.8	269323	239040	19510.8	1881.93
22	1558.43	648272	20463.6	449.553	10003.9	396319	11837.7	296.286	1625.99	277.082	5332.04	6656.77	48707.1	267696	235845	19525	1923.52
23	1564.51	647894	20483.8	455.889	9927.73	390860	11933.1	305.354	1608.9	277.384	5340.6	6681.9	49287	267047	236566	19443.8	2011.7
24	1556.68	654264	20243.9	462.504	9800.14	384198	11784	360.316	1604.1	277.443	5341	6776.61	48414.8	266298	235898	19386.1	2630.19
25	1543.2	657291	20302.1	471.422	9780.38	382313	11549.1	363.469	1599.83	282.391	5319.23	6776.26	50080.4	265326	236145	19337.8	3064.85
26	1524.36	662693	20132.8	476.909	9557.36	381900	11309.1	363.463	1601.02	281.546	5318.18	6681.58	51029.6	266624	238193	19065.4	3766.42
27	1492.96	665101	20436.7	478.808	9494.06	379897	11052.5	367.643	1615.34	278.89	5335.94	6702.56	51475.2	266117	240572	18477.2	4362.32
28	1470.64	667988	20554.4	477.723	9473.46	377902	10883.2	366.87	1631.91	276.124	5347.33	6663.53	52421.2	266879	243285	18002	4568.59
29	1456.51	667082	20854.4	477.942	9379.92	371878	10622.9	369.779	1603.29	276.43	5358.01	6625.3	52799.9	265248	244820	17603.8	4840.37
30	1448.48	668596	20736.6	479.968	9347.28	367579	10626.8	369.642	1601.5	274.517	5205.73	6561.74	54305.8	262935	245631	17192.7	5372.33
31	1447.6	660141	20911.1	477.688	9113.57	366861	10630.6	368.031	1602.72	275.484	5186.93	6564.67	55122.8	261661	245635	16897.4	5695.14
32	1462.53	656020	21129.3	481.358	8901.15	366823	10471.4	367.243	1577.7	284.87	5173.23	6416.38	56180.9	257047	243638	16733.9	6741.3
33	1456.11	658202	20721.2	483.132	8739.35	376457	10391.2	370.85	1575.31	284.886	5160.38	6258.04	56766.5	255692	241684	16645.4	7115.87
34	1431.41	654069	20183	488.051	8448.89	381184	10255.7	372.368	1565.73	286.823	5144.21	6137.65	56945.5	254407	238428	16477.6	7307.89
35	1403.83	654797	19836.4	490.568	8206.73	385236	9819.82	372.483	1549.53	290.348	5089.91	6067.5	56886.7	254560	235801	16131.8	7687.28
36	1377.13	655583	19420.5	496.888	7828.47	390217	9667.45	370.287	1542.68	296.829	5049.97	5981.79	57274.1	256475	235629	15634.3	7994.68
37	1355.4	652527	19099.7	502.786	7626.31	387792	9522.99	372.227	1510.57	299.153	5013.43	5958.23	57753.1	256093	233710	15219.8	8129.86
38	1342.84	648717	18919.2	503.93	7375.65	381424	9370.56	369.793	1513.47	301.917	5042.14	5961.83	59202.2	254111	229468	14798.5	8256.58
39	1333.64	647686	18701.6	506.915	6798.48	380570	8888.53	366.856	1500.4	304.784	5065.88	5933.87	59773	250381	228512	14741.1	8396.85
40	1342.01	648862	18225	504.053	6345.26	378817	8559.33	363.464	1512.08	309.255	5094.92	5898.95	59939	247810	226601	14486.2	8617.24
41	1343.75	642891	17826	502.409	5595.92	374159	8239.01	358.113	1525.62	315.572	5069.51	5889.98	59463	245278	224128	14536.8	8678.39
42	1360.47	635961	17412	504.859	5107.23	371396	7800.2	355.209	1534.07	331.799	5075.44	5923.62	58365.3	241222	225727	14469.8	8788.79
43	1357.82	636733	17322.5	512.811	4441.49	371895	7279.91	353.705	1534.63	337.575	5104.51	5943.65	57786.7	237207	224873	14292.8	8842.75
44	1359.64	635596	16949.3	519.815	3935.58	368098	6560	353.312	1537.95	339.697	5018.69	6027.87	58028.5	232957	223110	14250.5	8868.16
45	1362.58	630272	16835.1	562.933	3565.14	369814	6014.08	352.435	1555.66	341.462	5018.35	6114.78	58292.7	227080	219709	14055.9	9049.4
46	1364.56	633731	16798	624.217	3289.69	372509	5696.25	352.823	1532.69	348.844	5048.5	6170.55	57772.6	226449	219519	13636.1	9241.93
47	1362.57	632022	16939.4	741.348	3200.67	370918	5422.7	354.625	1524.45	360.472	5011.12	6186.89	57464.4	224467	219083	13200.7	9317.09
48	1349.57	627945	17157.3	841.548	3049.34	373767	5109.92	352.15	1526.6	378.617	5013.04	5978.85	56461	222961	217748	12810.2	9411.06
49	1382.14	627593	16972.4	908.32	2947.01	373755	4831.67	351.208	1529.57	392.888	5010.15	5928.03	55512.7	220345	217375	12529.1	9636.38
50	1395.79	621917	16635.8	1021.83	2833.42	377276	4563.02	352.969	1552.54	403.785	4975.95	5921.07	55782.6	220788	216768	12278.8	9807.29

## Sheet: FIGURE 3 - -x option
generation	boar		cattle		deer		dog		flycatcher		goat		Gorilla		horse		orca		pig		baddoch		girnock		seabass		seabream A		seabream F		sheep		turbot
1	918.2	1	1263.03	1	154488	1	95.17	1	5434.42	1	32064.1	1	2419.95	1	21.04	1	1341.97	1	216.59	1	507.7	1	492.94	1	55.31	1	65.02	1	32.32	1	1523.72	1	100.86
5	2961.28	5	16506.3	5	14703.1	5	89.65	5	5775.1	5	3895.18	10	12012.6	5	18.69	5	861.3	5	495.03	5	711.44	5	767.81	5	62.71	5	78	5	37.31	5	2995.07	5	94.48
10	5701.68			10	3575.9	10	94.74	11	4371.24	10	4600.08	16	34016.8	10	19.53	10	955.22	10	274.59	10	1139.23	10	1371.52	10	101.79	10	138.34	10	75.88	10	4289.39	10	129.53
16	7107.6			16	3501.43	16	105.94	16	4883.94	16	5660.06	21	10369	16	20.8	16	1014.17	16	220.44	16	1513.9	16	1856.68	16	127.05	16	199.47	16	113.11	16	5628.66	16	169.37
21	3121.71			21	3464.08	21	117.47	21	5160.14	21	5973.55	26	18083.1	21	23.05	21	1130.94	21	200.54	21	1641.1	21	2123.42	21	158.1	21	264.34	21	150.66	21	7445.57	21	211.9
26	2912.61			26	3665.31	26	130.21	26	5036.29	26	7425.02	31	13264.7	26	24.26	26	1210.84	26	188.77	26	1907.12	26	2508.1	26	197.73	26	349.19	26	193.55	26	8281.11	26	253.79
31	2585.04			31	3703.79	31	141.82	31	5439.76	31	8754.5	36	22749.6	31	25.37	31	1327.85	31	193.9	31	2105.9	31	2888.25	31	187.79	31	406.47	31	227.87	31	10275.8	31	293.62
36	2190.17			36	4088.93	36	152.46	36	5500.23	36	8094.67	41	6694.96	36	26.49	36	1411.19	36	191.33	36	2295.35	36	2847.31	36	220.03	36	465.39	36	266.3	36	10765.8	36	333.84
41	2306.14			41	4074.1	41	162.52	41	5770.9	41	8512.28	46	7398.73	41	28.1	41	1534.19	41	194.76	41	2473.91	41	2929.22	41	296.42	41	574.96	41	280.23	41	9005.74	41	384.38
46	2095.05			46	4557.14	46	174.3	46	5516.96	46	9196.71	51	13583.3	46	30.09	46	1623.92	46	188.31	46	2498.66	46	3143.07	46	283.36	46	565.12	46	317.88	46	12425.2	46	399.34
51	1721.79			51	4627.98	51	182.89	51	5569.66	51	10489.4	56	5555.47	51	29.65	51	1739.56	51	185.98	51	2542.58	51	3769.21	51	281.44	51	600.96	51	358.47	51	12143.5	51	450.76
56	1699.19			56	4885.46	56	187.94	56	5851.36	56	12552.3	61	5831.72	56	31.88	56	1813.23	56	191.76	56	2875.83	56	3582.38	56	392.65	58	705.56	56	384.22	56	12646.9	56	495.27
61	1610.53			61	5433	61	198.08	61	5646.6	61	14021.2	66	7043.56	63	33.93	61	1826.15	61	190.91	61	2883.91	61	4332.57	61	338.1	65	773.41	61	398.31	61	12230.4	61	515.34
66	1620.21			66	5574.25	66	207.11	66	5924.17	66	16202.5	71	7480.14	73	33.19	66	1953.79	66	193.69	66	2956.36	66	3813.05	68	431.02	71	938.7	66	437.13	66	10681.6	66	568.62
71	1754.82			71	6224.44	71	213.4	71	5909.2	71	11682.5	76	4960.66	83	33.63	71	2078.73	71	199.47	71	3243.27	71	3671.1	82	496.37	78	970.09	73	505.16	71	11751	71	593.74
76	1573.52			76	6343.84	76	222.03	76	6198.87	76	15702.2	81	4234.92	98	35.31	76	2193.26	76	202.25	76	3111.28	76	4141.86	103	677.01	96	1054.1	83	566.54	76	12673.9	78	701.59
81	1538.75			81	6156.42	81	230.36	81	6264.78	81	14782	86	5144.33	118	38.08	81	2260.21	81	201.82	81	3119.79	81	4495.02	123	518.69	127	1338.53	95	582.06	81	13426.5	88	734.38
86	1538.51			86	6416.84	86	236.14	86	6571.15	86	15323.3	91	4803.55			86	2313.58	86	202.89	86	3263.17	86	4023.67					117	792.26	86	12758.4	103	837.79
91	1565.08			91	6706.35	91	244.6	91	6822.46	91	17206	96	4651.03			91	2308.82	91	211.67	91	3362.06	91	4248.82					143	942.63	91	11646.5	123	991.72
96	1415.08			96	7434.86	96	253.57	98	6836.75	98	17830.3	101	6383.84			96	2371.76	96	211.45	96	3569.71	96	4545.92							96	14272.6	152	1214.54
103	1348.52			101	7216.66	101	262.93	108	6735.36	108	34200.7	108	4366.84			101	2432.72	101	210.81	101	3442.31	101	4831							103	14342.6
113	1404.15			106	8122.4	106	265.14	118	7389.15	118	20938	118	5531.02			108	2606.54	106	225.36	106	3594.13	106	5005.41							113	11334.6
123	1246.45			111	7975.73	113	275.14	128	7424.14	128	19406.1	128	4987.46			118	2657.68	113	215.3	111	3461.26	111	5032.16							123	13515.4
133	1210.94			118	8589.7	123	287.89	138	7418.6	143	23058.4	138	4713.33			128	2996.25	123	223.22	118	3790.89	118	4887.68							133	14157
143	1156.8			128	8509.91	133	303.47	153	8033.3			153	4109.08			138	2910.06	133	215.73	128	3880.3	128	5050.99							143	12168.1
				138	10379.9	143	310.66									153	3221.92	143	229.64	138	3852.32	138	5010.08
				148	10645.6															153	3958.79	153	4626.72

## Sheet: FIGURE 4
AUTOSOMES						X CHROMOSOME
Generacion	fix_auto+X	drop_auto+X	bot_auto+X	botexp_auto+X		Generacion	fix_auto+X	drop_auto+X	bot_auto+X	botexp_auto+X
1	526.902	50.9026	951.908	749.812		1	6281.04	90.5167	1777.68	2370.85
2	526.902	51.2819	964.445	753.68		2	6281.04	90.5167	1777.68	2370.85
3	526.902	51.6634	977.088	757.56		3	6281.04	90.5167	1777.68	2370.85
4	555.451	52.2558	969.854	749.98		4	6281.04	90.5167	1777.68	2370.85
5	758.925	74.5859	942.053	657.236		5	6210.01	92.192	1678.14	2362.9
6	780.705	79.1975	879.593	613.813		6	6329.11	92.6633	1588.35	2341.1
7	790.436	95.8658	827.137	579.768		7	6471.31	92.9093	1359.55	2298.78
8	824.254	118.432	750.657	515.452		8	6609.95	92.988	1313.27	2251.37
9	969.4	466.149	646.901	329.341		9	6962.47	94.0113	821.86	1975.73
10	1009.69	536.118	460.441	232.22		10	7457.93	92.858	616.673	1795.64
11	1002.02	567.982	284.591	191.985		11	7818.33	92.1053	357.901	1615.41
12	1007.71	580.726	131.618	164.125		12	8058.87	89.858	206.549	1286.15
13	1023.76	592.479	78.9109	108.852		13	8447.47	86.5867	107.6	506.838
14	1062.91	597.702	50.2507	87.8461		14	8770.73	86.2607	45.2133	156.893
15	1080.99	598.917	43.6224	49.8299		15	9335.67	91.9187	43.1079	80.9487
16	1106.47	599.427	40.1742	62.5551		16	9679.67	106.806	41.3607	64.6035
17	1120.11	601.917	39.7791	68.2241		17	10012.3	147.803	41.1277	57.1038
18	1118.59	604.317	40.6233	74.2488		18	10253.5	229.206	49.7626	56.2115
19	1091.32	605.521	42.3126	82.1193		19	10466	285.974	52.2986	56.6147
20	1069.23	610.696	54.1222	105.103		20	10548.8	351.951	74.974	57.8445
21	1055.92	611.938	75.2775	159.291		21	10675.2	801.76	162.979	60.1271
22	1070.13	622.138	123.271	293.169		22	10763.6	1654.23	774.407	62.5694
23	1065.21	629.139	179.81	488.783		23	10845.3	2011.47	1464.34	68.7667
24	1052.73	621.019	658.7	1005.72		24	10747.3	2191.12	3240.87	89.8053
25	1047.91	620.936	792.172	1788.51		25	10690.1	2280.41	5743.25	145.729
26	1028.73	634.257	761.449	2482.93		26	10667.6	2255.27	6372.35	421.124
27	1016.85	643.018	1028.07	3034.39		27	10876.4	2243.45	6534.55	1104.99
28	1011.17	653.706	1525.93	3555.48		28	11029.3	2244.61	6806.67	1450.57
29	996.959	657.14	2181.22	3882.68		29	11056.6	2276.01	6769.8	2533.21
30	969.246	662.718	2975.18	4049.43		30	11085.7	2253.91	6802.8	3213.27
31	943.552	670.224	3450.86	4074.17		31	10937.9	2259.43	6904.2	3924.17
32	932.261	669.485	3978.32	4067.91		32	10655.5	2257.89	6908	4167.81
33	926.004	661.905	4070.07	4204.61		33	10156.5	2258.91	6901.33	4352.25
34	914.83	668.029	4164.09	4152.22		34	10131.7	2284.5	6907.2	4582.19
35	908.671	673.395	4201.72	4154.96		35	10066.2	2351.46	6801.4	4825.15
36	886.546	673.995	4227.58	4170.49		36	9910.27	2416.42	6728.2	4895.13
37	865.09	676.208	4258.09	4180.38		37	9414.87	2424.05	6655.91	4965.42
38	839.585	678.068	4291.99	4199.41		38	9079.93	2443.03	6700.33	4942.66
39	810.3	679.195	4322.52	4211.75		39	8367.93	2456.72	6802.87	4857.67
40	795.512	680.174	4358.86	4231.07		40	8069.73	2445.02	6897.53	4797.11
41	773.716	684.389	4387.36	4242		41	7829.33	2445.38	7164.13	4809.17
42	744.08	689.28	4416.61	4233.89		42	7358.93	2467.42	7321.53	4808.54
43	747.164	750.842	4449.42	4221.52		43	6802.8	2501.55	7359.87	4835.88
44	746.727	750.007	4455.4	4213.85		44	6451.91	2533.21	7470.13	4918.11
45	748.795	745.015	4458.34	4206.77		45	5729.85	2577.72	7589	4919.6
46	744.759	742.399	4460.25	4195.74		46	5239.23	2615.66	7647.2	4968.63
47	736.967	739.856	4467.58	4188.24		47	4919.42	2644.57	7731.67	4977.29
48	738.507	737.168	4483.44	4190.1		48	4727.46	2678.6	7726.6	4911.91
49	736.553	738.087	4500.87	4187.16		49	4546.4	2681.65	7696	4927.85
50	733.825	738.333	4513.73	4185.2		50	4235.45	2685.41	7718.47	4942.26
51	729.588	741.064	4528.97	4184.25		51	3749.79	2653.09	7871	5019.55
52	719.557	740.621	4542.27	4184.95		52	3443.89	2651.35	7943.6	5091.71
53	729.007	738.125	4554.72	4201.19		53	2999.32	2633.59	8127.53	5050.57
54	719.226	735.399	4562.7	4223.14		54	2710.79	2672.87	8306.93	5075.29
55	699.622	731.871	4562.13	4239.67		55	2694.31	2704.29	8232.6	5083.74
56	689.365	730.435	4583.29	4239.18		56	2126.99	2726.04	8278.6	5062.75
57	672.981	729.176	4601.49	4217		57	1549.01	2742.35	8242.13	4996.55
58	676.448	729.482	4625.07	4202.8		58	1205.32	2738.07	8235.87	4892.9
59	661.222	724.79	4644.24	4195.76		59	829.68	2740.09	8170.47	4829.4
60	632.881	738.549	4658.87	4184.39		60	614.586	2743.57	8136.8	4787.17
61	618.221	755.621	4668.42	4155.55		61	438.533	2755.32	8045.4	4811.53
62	596.502	772.073	4680.6	4114.61		62	324.503	2771.73	7920	4843.11
63	579.27	767.852	4700.46	4127.23		63	285.501	2788.61	8010.47	4976.27
64	601.015	774.939	4721.98	4151.26		64	266.673	2784.77	8053.2	5032.31

## Sheet: TABLE 1
Species	Bioproject	Experiment	Run	Link
Odocoileus virginianus	PRJNA830519	SRX14956628	SRR18858863	https://trace.ncbi.nlm.nih.gov/Traces/?view=run_browser&acc=SRR18858863&display=data-access
Odocoileus virginianus	PRJNA830519	SRX14956629	SRR18858862	https://trace.ncbi.nlm.nih.gov/Traces/?view=run_browser&acc=SRR18858862&display=data-access
Odocoileus virginianus	PRJNA830519	SRX19077171	SRR23126238	https://trace.ncbi.nlm.nih.gov/Traces/?view=run_browser&acc=SRR23126238&display=data-access
Odocoileus virginianus	PRJNA830519	SRX19077173	SRR23126236	https://trace.ncbi.nlm.nih.gov/Traces/?view=run_browser&acc=SRR23126236&display=data-access
Odocoileus virginianus	PRJNA830519	SRX14956630	SRR18858861	https://trace.ncbi.nlm.nih.gov/Traces/?view=run_browser&acc=SRR18858861&display=data-access
Odocoileus virginianus	PRJNA830519	SRX19077134	SRR23126275	https://trace.ncbi.nlm.nih.gov/Traces/?view=run_browser&acc=SRR23126275&display=data-access
Odocoileus virginianus	PRJNA830519	SRX19077137	SRR23126272	https://trace.ncbi.nlm.nih.gov/Traces/?view=run_browser&acc=SRR23126272&display=data-access
Odocoileus virginianus	PRJNA830519	SRX19077138	SRR23126271	https://trace.ncbi.nlm.nih.gov/Traces/?view=run_browser&acc=SRR23126271&display=data-access
Odocoileus virginianus	PRJNA830519	SRX19077140	SRR23126269	https://trace.ncbi.nlm.nih.gov/Traces/?view=run_browser&acc=SRR23126269&display=data-access
Odocoileus virginianus	PRJNA830519	SRX19077142	SRR23126267	https://trace.ncbi.nlm.nih.gov/Traces/?view=run_browser&acc=SRR23126267&display=data-access
Odocoileus virginianus	PRJNA830519	SRX14956631	SRR18858860	https://trace.ncbi.nlm.nih.gov/Traces/?view=run_browser&acc=SRR18858860&display=data-access
Odocoileus virginianus	PRJNA830519	SRX19077143	SRR23126266	https://trace.ncbi.nlm.nih.gov/Traces/?view=run_browser&acc=SRR23126266&display=data-access
Odocoileus virginianus	PRJNA830519	SRX14956632	SRR18858859	https://trace.ncbi.nlm.nih.gov/Traces/?view=run_browser&acc=SRR18858859&display=data-access
Odocoileus virginianus	PRJNA830519	SRX19077144	SRR23126265	https://trace.ncbi.nlm.nih.gov/Traces/?view=run_browser&acc=SRR23126265&display=data-access
Odocoileus virginianus	PRJNA830519	SRX19077145	SRR23126264	https://trace.ncbi.nlm.nih.gov/Traces/?view=run_browser&acc=SRR23126264&display=data-access
Odocoileus virginianus	PRJNA830519	SRX19077146	SRR23126263	https://trace.ncbi.nlm.nih.gov/Traces/?view=run_browser&acc=SRR23126263&display=data-access
Odocoileus virginianus	PRJNA830519	SRX19077147	SRR23126262	https://trace.ncbi.nlm.nih.gov/Traces/?view=run_browser&acc=SRR23126262&display=data-access
Odocoileus virginianus	PRJNA830519	SRX19077148	SRR23126261	https://trace.ncbi.nlm.nih.gov/Traces/?view=run_browser&acc=SRR23126261&display=data-access
Odocoileus virginianus	PRJNA830519	SRX19077149	SRR23126260	https://trace.ncbi.nlm.nih.gov/Traces/?view=run_browser&acc=SRR23126260&display=data-access
Odocoileus virginianus	PRJNA830519	SRX19077151	SRR23126258	https://trace.ncbi.nlm.nih.gov/Traces/?view=run_browser&acc=SRR23126258&display=data-access
Odocoileus virginianus	PRJNA830519	SRX14956634	SRR18858857	https://trace.ncbi.nlm.nih.gov/Traces/?view=run_browser&acc=SRR18858857&display=data-access
Odocoileus virginianus	PRJNA830519	SRX19077152	SRR23126257	https://trace.ncbi.nlm.nih.gov/Traces/?view=run_browser&acc=SRR23126257&display=data-access
Odocoileus virginianus	PRJNA830519	SRX14956635	SRR18858856	https://trace.ncbi.nlm.nih.gov/Traces/?view=run_browser&acc=SRR18858856&display=data-access
Odocoileus virginianus	PRJNA830519	SRX19077153	SRR23126256	https://trace.ncbi.nlm.nih.gov/Traces/?view=run_browser&acc=SRR23126256&display=data-access
Odocoileus virginianus	PRJNA830519	SRX19077154	SRR23126255	https://trace.ncbi.nlm.nih.gov/Traces/?view=run_browser&acc=SRR23126255&display=data-access
Odocoileus virginianus	PRJNA830519	SRX19077155	SRR23126254	https://trace.ncbi.nlm.nih.gov/Traces/?view=run_browser&acc=SRR23126254&display=data-access
Odocoileus virginianus	PRJNA830519	SRX19077156	SRR23126253	https://trace.ncbi.nlm.nih.gov/Traces/?view=run_browser&acc=SRR23126253&display=data-access
Odocoileus virginianus	PRJNA830519	SRX19077157	SRR23126252	https://trace.ncbi.nlm.nih.gov/Traces/?view=run_browser&acc=SRR23126252&display=data-access
Odocoileus virginianus	PRJNA830519	SRX19077158	SRR23126251	https://trace.ncbi.nlm.nih.gov/Traces/?view=run_browser&acc=SRR23126251&display=data-access
Odocoileus virginianus	PRJNA830519	SRX14956638	SRR18858853	https://trace.ncbi.nlm.nih.gov/Traces/?view=run_browser&acc=SRR18858853&display=data-access
Odocoileus virginianus	PRJNA830519	SRX19077159	SRR23126250	https://trace.ncbi.nlm.nih.gov/Traces/?view=run_browser&acc=SRR23126250&display=data-access
Odocoileus virginianus	PRJNA830519	SRX14956639	SRR18858852	https://trace.ncbi.nlm.nih.gov/Traces/?view=run_browser&acc=SRR18858852&display=data-access
Odocoileus virginianus	PRJNA830519	SRX14956640	SRR18858851	https://trace.ncbi.nlm.nih.gov/Traces/?view=run_browser&acc=SRR18858851&display=data-access
Odocoileus virginianus	PRJNA830519	SRX14956641	SRR18858850	https://trace.ncbi.nlm.nih.gov/Traces/?view=run_browser&acc=SRR18858850&display=data-access
Odocoileus virginianus	PRJNA830519	SRX14956642	SRR18858849	https://trace.ncbi.nlm.nih.gov/Traces/?view=run_browser&acc=SRR18858849&display=data-access
Odocoileus virginianus	PRJNA830519	SRX19077163	SRR23126246	https://trace.ncbi.nlm.nih.gov/Traces/?view=run_browser&acc=SRR23126246&display=data-access
Odocoileus virginianus	PRJNA830519	SRX19077164	SRR23126245	https://trace.ncbi.nlm.nih.gov/Traces/?view=run_browser&acc=SRR23126245&display=data-access
Odocoileus virginianus	PRJNA830519	SRX19077165	SRR23126244	https://trace.ncbi.nlm.nih.gov/Traces/?view=run_browser&acc=SRR23126244&display=data-access
Odocoileus virginianus	PRJNA830519	SRX19077166	SRR23126243	https://trace.ncbi.nlm.nih.gov/Traces/?view=run_browser&acc=SRR23126243&display=data-access
Odocoileus virginianus	PRJNA830519	SRX19077167	SRR23126242	https://trace.ncbi.nlm.nih.gov/Traces/?view=run_browser&acc=SRR23126242&display=data-access
Odocoileus virginianus	PRJNA830519	SRX14956643	SRR18858848	https://trace.ncbi.nlm.nih.gov/Traces/?view=run_browser&acc=SRR18858848&display=data-access
Odocoileus virginianus	PRJNA830519	SRX19077168	SRR23126241	https://trace.ncbi.nlm.nih.gov/Traces/?view=run_browser&acc=SRR23126241&display=data-access
Odocoileus virginianus	PRJNA830519	SRX19077169	SRR23126240	https://trace.ncbi.nlm.nih.gov/Traces/?view=run_browser&acc=SRR23126240&display=data-access
Orcinus orca	PRJNA986581	SRX20895523	SRR25143674	https://trace.ncbi.nlm.nih.gov/Traces/?view=run_browser&acc=SRR25143674&display=data-access
Orcinus orca	PRJNA986581	SRX20895522	SRR25143675	https://trace.ncbi.nlm.nih.gov/Traces/?view=run_browser&acc=SRR25143675&display=data-access
Orcinus orca	PRJNA986581	SRX20895521	SRR25143676	https://trace.ncbi.nlm.nih.gov/Traces/?view=run_browser&acc=SRR25143676&display=data-access
Orcinus orca	PRJNA986581	SRX20895520	SRR25143677	https://trace.ncbi.nlm.nih.gov/Traces/?view=run_browser&acc=SRR25143677&display=data-access
Orcinus orca	PRJNA986581	SRX20895519	SRR25143678	https://trace.ncbi.nlm.nih.gov/Traces/?view=run_browser&acc=SRR25143678&display=data-access
Orcinus orca	PRJNA986581	SRX20895518	SRR25143679	https://trace.ncbi.nlm.nih.gov/Traces/?view=run_browser&acc=SRR25143679&display=data-access
Orcinus orca	PRJNA986581	SRX20895517	SRR25143680	https://trace.ncbi.nlm.nih.gov/Traces/?view=run_browser&acc=SRR25143680&display=data-access
Orcinus orca	PRJNA986581	SRX20895516	SRR25143681	https://trace.ncbi.nlm.nih.gov/Traces/?view=run_browser&acc=SRR25143681&display=data-access
Orcinus orca	PRJNA986581	SRX20895515	SRR25143682	https://trace.ncbi.nlm.nih.gov/Traces/?view=run_browser&acc=SRR25143682&display=data-access
Orcinus orca	PRJNA986581	SRX20895514	SRR25143683	https://trace.ncbi.nlm.nih.gov/Traces/?view=run_browser&acc=SRR25143683&display=data-access
Orcinus orca	PRJNA986581	SRX20895513	SRR25143684	https://trace.ncbi.nlm.nih.gov/Traces/?view=run_browser&acc=SRR25143684&display=data-access
Orcinus orca	PRJNA986581	SRX20895512	SRR25143685	https://trace.ncbi.nlm.nih.gov/Traces/?view=run_browser&acc=SRR25143685&display=data-access
Orcinus orca	PRJNA986581	SRX20895511	SRR25143686	https://trace.ncbi.nlm.nih.gov/Traces/?view=run_browser&acc=SRR25143686&display=data-access
Orcinus orca	PRJNA986581	SRX20895510	SRR25143687	https://trace.ncbi.nlm.nih.gov/Traces/?view=run_browser&acc=SRR25143687&display=data-access
Orcinus orca	PRJNA986581	SRX20895509	SRR25143688	https://trace.ncbi.nlm.nih.gov/Traces/?view=run_browser&acc=SRR25143688&display=data-access
Orcinus orca	PRJNA986581	SRX20895508	SRR25143689	https://trace.ncbi.nlm.nih.gov/Traces/?view=run_browser&acc=SRR25143689&display=data-access
Orcinus orca	PRJNA986581	SRX20895507	SRR25143690	https://trace.ncbi.nlm.nih.gov/Traces/?view=run_browser&acc=SRR25143690&display=data-access
Orcinus orca	PRJNA986581	SRX20895506	SRR25143691	https://trace.ncbi.nlm.nih.gov/Traces/?view=run_browser&acc=SRR25143691&display=data-access
Orcinus orca	PRJNA986581	SRX20895505	SRR25143692	https://trace.ncbi.nlm.nih.gov/Traces/?view=run_browser&acc=SRR25143692&display=data-access
Orcinus orca	PRJNA986581	SRX20895504	SRR25143693	https://trace.ncbi.nlm.nih.gov/Traces/?view=run_browser&acc=SRR25143693&display=data-access
Orcinus orca	PRJNA986581	SRX20895503	SRR25143694	https://trace.ncbi.nlm.nih.gov/Traces/?view=run_browser&acc=SRR25143694&display=data-access
Orcinus orca	PRJNA986581	SRX20895502	SRR25143695	https://trace.ncbi.nlm.nih.gov/Traces/?view=run_browser&acc=SRR25143695&display=data-access
Orcinus orca	PRJNA986581	SRX20895501	SRR25143696	https://trace.ncbi.nlm.nih.gov/Traces/?view=run_browser&acc=SRR25143696&display=data-access
Orcinus orca	PRJNA986581	SRX20895500	SRR25143697	https://trace.ncbi.nlm.nih.gov/Traces/?view=run_browser&acc=SRR25143697&display=data-access
Orcinus orca	PRJNA986581	SRX20895499	SRR25143698	https://trace.ncbi.nlm.nih.gov/Traces/?view=run_browser&acc=SRR25143698&display=data-access
Orcinus orca	PRJNA986581	SRX20895498	SRR25143699	https://trace.ncbi.nlm.nih.gov/Traces/?view=run_browser&acc=SRR25143699&display=data-access
Orcinus orca	PRJNA986581	SRX20895497	SRR25143700	https://trace.ncbi.nlm.nih.gov/Traces/?view=run_browser&acc=SRR25143700&display=data-access
Orcinus orca	PRJNA986581	SRX20895496	SRR25143701	https://trace.ncbi.nlm.nih.gov/Traces/?view=run_browser&acc=SRR25143701&display=data-access
Orcinus orca	PRJNA986581	SRX20895495	SRR25143702	https://trace.ncbi.nlm.nih.gov/Traces/?view=run_browser&acc=SRR25143702&display=data-access
Gorilla gorilla gorilla (western lowland gorilla)	PRJNA189439	SRX243456	SRR747969	https://trace.ncbi.nlm.nih.gov/Traces/?view=run_browser&acc=SRR747969&display=data-access
Gorilla gorilla gorilla (western lowland gorilla)	PRJNA189439	SRX243456	SRR747970	https://trace.ncbi.nlm.nih.gov/Traces/?view=run_browser&acc=SRR747970&display=data-access
Gorilla gorilla gorilla (western lowland gorilla)	PRJNA189439	SRX243456	SRR747971	https://trace.ncbi.nlm.nih.gov/Traces/?view=run_browser&acc=SRR747971&display=data-access
Gorilla gorilla gorilla (western lowland gorilla)	PRJNA189439	SRX243456	SRR747967	https://trace.ncbi.nlm.nih.gov/Traces/?view=run_browser&acc=SRR747967&display=data-access
Gorilla gorilla gorilla (western lowland gorilla)	PRJNA189439	SRX243456	SRR747968	https://trace.ncbi.nlm.nih.gov/Traces/?view=run_browser&acc=SRR747968&display=data-access
Gorilla gorilla gorilla (western lowland gorilla)	PRJNA189439	SRX243504	SRR748097	https://trace.ncbi.nlm.nih.gov/Traces/?view=run_browser&acc=SRR748097&display=data-access
Gorilla gorilla gorilla (western lowland gorilla)	PRJNA189439	SRX243504	SRR748098	https://trace.ncbi.nlm.nih.gov/Traces/?view=run_browser&acc=SRR748098&display=data-access
Gorilla gorilla gorilla (western lowland gorilla)	PRJNA189439	SRX243504	SRR748099	https://trace.ncbi.nlm.nih.gov/Traces/?view=run_browser&acc=SRR748099&display=data-access
Gorilla gorilla gorilla (western lowland gorilla)	PRJNA189439	SRX243504	SRR748100	https://trace.ncbi.nlm.nih.gov/Traces/?view=run_browser&acc=SRR748100&display=data-access
Gorilla gorilla gorilla (western lowland gorilla)	PRJNA189439	SRX243523	SRR748171	https://trace.ncbi.nlm.nih.gov/Traces/?view=run_browser&acc=SRR748171&display=data-access
Gorilla gorilla gorilla (western lowland gorilla)	PRJNA189439	SRX243523	SRR748172	https://trace.ncbi.nlm.nih.gov/Traces/?view=run_browser&acc=SRR748172&display=data-access
Gorilla gorilla gorilla (western lowland gorilla)	PRJNA189439	SRX243520	SRR748165	https://trace.ncbi.nlm.nih.gov/Traces/?view=run_browser&acc=SRR748165&display=data-access
Gorilla gorilla gorilla (western lowland gorilla)	PRJNA189439	SRX243520	SRR748166	https://trace.ncbi.nlm.nih.gov/Traces/?view=run_browser&acc=SRR748166&display=data-access
Gorilla gorilla gorilla (western lowland gorilla)	PRJNA189439	SRX243525	SRR748175	https://trace.ncbi.nlm.nih.gov/Traces/?view=run_browser&acc=SRR748175&display=data-access
Gorilla gorilla gorilla (western lowland gorilla)	PRJNA189439	SRX243525	SRR748176	https://trace.ncbi.nlm.nih.gov/Traces/?view=run_browser&acc=SRR748176&display=data-access
Gorilla gorilla gorilla (western lowland gorilla)	PRJNA189439	SRX243464	SRR747994	https://trace.ncbi.nlm.nih.gov/Traces/?view=run_browser&acc=SRR747994&display=data-access
Gorilla gorilla gorilla (western lowland gorilla)	PRJNA189439	SRX243464	SRR747990	https://trace.ncbi.nlm.nih.gov/Traces/?view=run_browser&acc=SRR747990&display=data-access
Gorilla gorilla gorilla (western lowland gorilla)	PRJNA189439	SRX243464	SRR747991	https://trace.ncbi.nlm.nih.gov/Traces/?view=run_browser&acc=SRR747991&display=data-access
Gorilla gorilla gorilla (western lowland gorilla)	PRJNA189439	SRX243464	SRR747992	https://trace.ncbi.nlm.nih.gov/Traces/?view=run_browser&acc=SRR747992&display=data-access
Gorilla gorilla gorilla (western lowland gorilla)	PRJNA189439	SRX243445	SRR747945	https://trace.ncbi.nlm.nih.gov/Traces/?view=run_browser&acc=SRR747945&display=data-access
Gorilla gorilla gorilla (western lowland gorilla)	PRJNA189439	SRX243445	SRR747946	https://trace.ncbi.nlm.nih.gov/Traces/?view=run_browser&acc=SRR747946&display=data-access
Gorilla gorilla gorilla (western lowland gorilla)	PRJNA189439	SRX243445	SRR747943	https://trace.ncbi.nlm.nih.gov/Traces/?view=run_browser&acc=SRR747943&display=data-access
Gorilla gorilla gorilla (western lowland gorilla)	PRJNA189439	SRX243445	SRR747944	https://trace.ncbi.nlm.nih.gov/Traces/?view=run_browser&acc=SRR747944&display=data-access
Gorilla gorilla gorilla (western lowland gorilla)	PRJNA189439	SRX243503	SRR748093	https://trace.ncbi.nlm.nih.gov/Traces/?view=run_browser&acc=SRR748093&display=data-access
Gorilla gorilla gorilla (western lowland gorilla)	PRJNA189439	SRX243503	SRR748094	https://trace.ncbi.nlm.nih.gov/Traces/?view=run_browser&acc=SRR748094&display=data-access
Gorilla gorilla gorilla (western lowland gorilla)	PRJNA189439	SRX243503	SRR748095	https://trace.ncbi.nlm.nih.gov/Traces/?view=run_browser&acc=SRR748095&display=data-access
Gorilla gorilla gorilla (western lowland gorilla)	PRJNA189439	SRX243503	SRR748096	https://trace.ncbi.nlm.nih.gov/Traces/?view=run_browser&acc=SRR748096&display=data-access
Gorilla gorilla gorilla (western lowland gorilla)	PRJNA189439	SRX243502	SRR748089	https://trace.ncbi.nlm.nih.gov/Traces/?view=run_browser&acc=SRR748089&display=data-access
Gorilla gorilla gorilla (western lowland gorilla)	PRJNA189439	SRX243502	SRR748090	https://trace.ncbi.nlm.nih.gov/Traces/?view=run_browser&acc=SRR748090&display=data-access
Gorilla gorilla gorilla (western lowland gorilla)	PRJNA189439	SRX243502	SRR748091	https://trace.ncbi.nlm.nih.gov/Traces/?view=run_browser&acc=SRR748091&display=data-access
Gorilla gorilla gorilla (western lowland gorilla)	PRJNA189439	SRX243502	SRR748092	https://trace.ncbi.nlm.nih.gov/Traces/?view=run_browser&acc=SRR748092&display=data-access
Gorilla gorilla gorilla (western lowland gorilla)	PRJNA189439	SRX243521	SRR748167	https://trace.ncbi.nlm.nih.gov/Traces/?view=run_browser&acc=SRR748167&display=data-access
Gorilla gorilla gorilla (western lowland gorilla)	PRJNA189439	SRX243521	SRR748168	https://trace.ncbi.nlm.nih.gov/Traces/?view=run_browser&acc=SRR748168&display=data-access
Gorilla gorilla gorilla (western lowland gorilla)	PRJNA189439	SRX243509	SRR748117	https://trace.ncbi.nlm.nih.gov/Traces/?view=run_browser&acc=SRR748117&display=data-access
Gorilla gorilla gorilla (western lowland gorilla)	PRJNA189439	SRX243509	SRR748118	https://trace.ncbi.nlm.nih.gov/Traces/?view=run_browser&acc=SRR748118&display=data-access
Gorilla gorilla gorilla (western lowland gorilla)	PRJNA189439	SRX243509	SRR748119	https://trace.ncbi.nlm.nih.gov/Traces/?view=run_browser&acc=SRR748119&display=data-access
Gorilla gorilla gorilla (western lowland gorilla)	PRJNA189439	SRX243509	SRR748120	https://trace.ncbi.nlm.nih.gov/Traces/?view=run_browser&acc=SRR748120&display=data-access
Gorilla gorilla gorilla (western lowland gorilla)	PRJNA189439	SRX243505	SRR748101	https://trace.ncbi.nlm.nih.gov/Traces/?view=run_browser&acc=SRR748101&display=data-access
Gorilla gorilla gorilla (western lowland gorilla)	PRJNA189439	SRX243505	SRR748102	https://trace.ncbi.nlm.nih.gov/Traces/?view=run_browser&acc=SRR748102&display=data-access
Gorilla gorilla gorilla (western lowland gorilla)	PRJNA189439	SRX243505	SRR748103	https://trace.ncbi.nlm.nih.gov/Traces/?view=run_browser&acc=SRR748103&display=data-access
Gorilla gorilla gorilla (western lowland gorilla)	PRJNA189439	SRX243505	SRR748104	https://trace.ncbi.nlm.nih.gov/Traces/?view=run_browser&acc=SRR748104&display=data-access
Gorilla gorilla gorilla (western lowland gorilla)	PRJNA189439	SRX243506	SRR748105	https://trace.ncbi.nlm.nih.gov/Traces/?view=run_browser&acc=SRR748105&display=data-access
Gorilla gorilla gorilla (western lowland gorilla)	PRJNA189439	SRX243506	SRR748106	https://trace.ncbi.nlm.nih.gov/Traces/?view=run_browser&acc=SRR748106&display=data-access
Gorilla gorilla gorilla (western lowland gorilla)	PRJNA189439	SRX243506	SRR748107	https://trace.ncbi.nlm.nih.gov/Traces/?view=run_browser&acc=SRR748107&display=data-access
Gorilla gorilla gorilla (western lowland gorilla)	PRJNA189439	SRX243506	SRR748108	https://trace.ncbi.nlm.nih.gov/Traces/?view=run_browser&acc=SRR748108&display=data-access
Gorilla gorilla gorilla (western lowland gorilla)	PRJNA189439	SRX243508	SRR748113	https://trace.ncbi.nlm.nih.gov/Traces/?view=run_browser&acc=SRR748113&display=data-access
Gorilla gorilla gorilla (western lowland gorilla)	PRJNA189439	SRX243508	SRR748114	https://trace.ncbi.nlm.nih.gov/Traces/?view=run_browser&acc=SRR748114&display=data-access
Gorilla gorilla gorilla (western lowland gorilla)	PRJNA189439	SRX243508	SRR748115	https://trace.ncbi.nlm.nih.gov/Traces/?view=run_browser&acc=SRR748115&display=data-access
Gorilla gorilla gorilla (western lowland gorilla)	PRJNA189439	SRX243508	SRR748116	https://trace.ncbi.nlm.nih.gov/Traces/?view=run_browser&acc=SRR748116&display=data-access
Accession numbers and links to the samples from the other species:
Species	Reference			Link
Dog	Dahlgren et al. Anim. Genet. 47(6), 708-716 (2016)			https://datadryad.org/dataset/doi:10.5061/dryad.11b20
Boar, pig	Iacolina et al. Heredity 116, 60-67 (2016)			https://datadryad.org/dataset/doi:10.5061/dryad.8bf48
Cattle	Decker et al. PLoS Genet. 10(3), e1004254 (2014)			https://datadryad.org/dataset/doi:10.5061/dryad.th092
Flycatcher	Husby et al. Proc. Biol. Sci. 282, 20150156 (2015)			https://datadryad.org/dataset/doi:10.5061/dryad.sm1vt
Goat	Talenti et al. J. Hered. 109, 315-319 (2018)			https://datadryad.org/dataset/doi:10.5061/dryad.qc1bc
Horse	Al Abri et al. J. Hered. 108, 361-368 (2017)			https://datadryad.org/dataset/doi:10.5061/dryad.b6d0r
Sheep	Gaouar et al. Glob. Change Biol. 30, e17352 (2024)			https://datadryad.org/dataset/doi:10.5061/dryad.h0h8d
Salmon (Girnock,Baddoch)	provided by John B. Taggart, Institute of Aquaculture, University of Stirling			https://github.com/esrud/currentNe2/tree/main/examples
Seabass*	Saura et al. Genet. Sel. Evol. 53, 85 (2021)			SRA acc. PRJNA407892 (data from European FISHBOOST project under Grant Agreement No. 613611)
Seabream-Andro*	Aslam et al. Front. Genet. 11:594770. doi: 10.3389/fgene.2020.594770 (2020)			Available from https://doi.org/10.3389/fgene.2020.594770 (data from European FISHBOOST project under Grant Agreement No. 613611)
Seabream-FMD*	Aslam et al. (2018) BMC Genet 19,43 doi.org/10.1186/s12863-018-0631-x (2018)			Available from https://doi.org/10.1186/s12863-018-0631-x (data from European FISHBOOST project under Grant Agreement No. 613611)
Turbot*	Anacleto et al. Sci. Rep. 9, 4924 (2019)			Available from https://pmc.ncbi.nlm.nih.gov/articles/PMC6426847/#notes2 (data from European FISHBOOST project under Grant Agreement No. 613611)
Drosophila	Novo et al. Mol. Ecol. Resour. 23, 1632-1640 (2023)			SRA acc. SAMN35298180-SAMN35298247
* Also available from Saura et al. (2021) on request (data from European FISHBOOST project under Grant Agreement No. 613611)
